# Supplementary material for: Leukotriene B4 receptor 2 governs macrophage migration during tissue inflammation
Source: J Biol Chem. 2023 Dec 12;300(1):105561. doi: 10.1016/j.jbc.2023.105561 (PMC10790086; doi:10.1016/j.jbc.2023.105561)
Supplement: Supporting Table S1 [file mmc1.xlsx]

## Sheet: Mouse BLT2_M0 - KO vs WT
Symbol	GeneID	WT_M0-01	WT_M0-02	WT_M0-03	WT_M0-04	KO_M0-01	KO_M0-02	KO_M0-03	KO_M0-04	baseMean	log2FoldChange	pvalue	padj
0610005C13Rik	71661	3.07021	4.03513	1.38633	2.60169	3.36766	2.84716	3.71658	3.49687	8.42884	0.116954	0.564425	0.998348
0610009B22Rik	66050	0	0	0	0	0	0	0	0	0	0	1	1
0610009L18Rik	66838	0	0	1.38633	0	0	0	0	0	0.201765	-0.0242607	0.651198	0.998348
0610009O20Rik	66839	0	1.95845	0	0	1.02558	2.03489	2.89343	0.794886	1.77318	0.1482	0.222843	0.998348
0610010B08Rik	100039060	0	0	0	0	0	0	0	0	0	0	1	1
0610010F05Rik	71675	1.40284	0	0.853646	0	0	1.34991	0	0	0.500029	-0.0174924	0.80355	0.998348
0610010K14Rik	104457	0	0	0	1.59836	0	0	0	0	0.253499	-0.0242607	0.651198	0.998348
0610012G03Rik	106264	4.05485	2.75977	4.02982	3.33998	3.04448	2.49745	4.18171	4.22022	11.5671	0.0108417	0.959243	0.998348
0610030E20Rik	68364	2.10045	1.54809	0.853646	2.33799	0	0.827394	0.777775	2.22487	1.90493	-0.0949897	0.481875	0.998348
0610031O16Rik	68369	0	0	0	0	0	0	0	0	0	0	1	1
0610037L13Rik	74098	0	0	0	0	0	0	0.777775	0	0.0893105	0.00860071	0.872665	0.998348
0610038B21Rik	70345	7.48039	7.51448	8.14706	7.50375	7.42546	7.5096	7.31198	8.06492	199.9	-0.069578	0.664329	0.998348
0610039H22Rik	68397	0	0	0	0	0	0	0	0	0	0	1	1
0610039K10Rik	68386	12.5029	12.3572	12.2391	12.347	12.5942	12.5504	12.6487	12.4876	5679.23	0.201232	0.00453322	0.998348
0610040B10Rik	67672	0	0	0	0	0	0	0	0	0	0	1	1
0610040F04Rik	75394	6.18037	6.33732	5.52968	5.97392	6.13745	5.97632	5.78923	6.41816	66.0757	0.0506406	0.785327	0.998348
0610040J01Rik	76261	1.79341	0	1.38633	0	0	0.827394	0	0	0.606866	-0.0629763	0.409677	0.998348
0610043K17Rik	68400	0	0	0	0	1.02558	0	0	0	0.129473	0.00860071	0.872665	0.998348
1010001N08Rik	68434	0	0	0	0	0	0	0	0	0	0	1	1
1110002J07Rik	68488	0	0	0	0	0	0	0	0	0	0	1	1
1110002L01Rik	100043040	6.70854	6.8028	6.3945	6.69228	6.54202	5.94038	6.53066	6.40571	90.9506	-0.236565	0.155543	0.998348
1110004E09Rik	68001	0	0	0	0	0	0.827394	0	1.68024	0.372412	0.0473957	0.421548	0.998348
1110004F10Rik	56372	0	0	1.38633	0	0	1.34991	0	0	0.395385	-0.00200742	0.973311	0.998348
1110006O24Rik	66123	0	0	0	0	0	0	1.28034	0	0.178621	0.0195545	0.71556	0.998348
1110008F13Rik	67388	2.7559	0.972433	1.7745	2.33799	0	2.68288	0	0.794886	2.41879	-0.114458	0.401975	0.998348
1110008L16Rik	66132	6.69716	6.57426	6.67076	6.6048	7.11644	6.51749	6.42666	6.64698	100.86	0.0460196	0.776918	0.998348
1110008P14Rik	73737	0	0	2.08006	1.59836	0	1.34991	1.28034	1.30444	1.213	-0.0143126	0.895679	0.998348
1110012L19Rik	68618	0	0	0	0	0	0	0	0	0	0	1	1
1110015O18Rik	100503859	0	0	0	0	0	0	0	0	0	0	1	1
1110017D15Rik	73721	0	0	0	0	0	0	0	0	0	0	1	1
1110019D14Rik	76311	3.90456	3.12055	3.41748	3.82598	2.85094	2.99463	3.4598	2.43553	9.01714	-0.254335	0.230683	0.998348
1110020A21Rik	68531	0	0	0.853646	0	0	0	0	0	0.100883	-0.0133069	0.804155	0.998348
1110025L11Rik	68637	0	0	0	0	0	0	0	0	0	0	1	1
1110028F11Rik	68690	0	0	0	0	0	0	0	0	0	0	1	1
1110028F18Rik	68692	0	0	0	0	0	0	0	0	0	0	1	1
1110032A03Rik	68721	0	0	0	0	0	0	0	0	0	0	1	1
1110032F04Rik	68725	0	0	0	0	0	0	0	0	0	0	1	1
1110034G24Rik	73747	1.40284	0	0	0	0	0	0	0	0.205527	-0.0242607	0.651198	0.998348
1110036E04Rik	68697	0	0	0	0	0	0	0	0	0	0	1	1
1110038B12Rik	68763	0	1.54809	0	0	0	0	0	0	0.240537	-0.0242607	0.651198	0.998348
1110038F14Rik	117171	1.40284	0	0.853646	0	1.61898	0	0	0	0.565356	-0.0104594	0.886155	0.998348
1110046J04Rik	68808	1.40284	0	2.54655	1.59836	3.04448	2.84716	1.28034	2.61932	3.5668	0.194964	0.236737	0.998348
1110051M20Rik	228356	11.7287	11.8418	11.5194	11.6791	11.806	11.6503	11.6984	11.3162	3242.41	-0.0649269	0.493895	0.998348
1110058D11Rik	68771	0	0	0	0	0	0	0	0	0	0	1	1
1110059E24Rik	66206	0	0	2.08006	0	2.36265	1.34991	1.28034	1.30444	1.4774	0.096784	0.40779	0.998348
1110059G10Rik	66202	0	0	0	0	0	1.34991	0	0	0.193619	0.0195545	0.71556	0.998348
1110065P20Rik	68920	0	0	0	0	0	0	0	0	0	0	1	1
1190002N15Rik	68861	0	1.54809	0	0	0	0	0	0	0.240537	-0.0242607	0.651198	0.998348
1190005I06Rik	68918	0	0	0	0	0	0	0	0	0	0	1	1
1190007I07Rik	544717	0	0	0	0	0	0	0	0	0	0	1	1
1300002E11Rik	100043489	0	0	0	0	0	0	0	0	0	0	1	1
1300017J02Rik	71775	0	0	0	0	0	0	0	0	0	0	1	1
1500004A13Rik	319830	7.30399	7.23931	7.23949	7.49567	7.37234	7.24815	7.41825	7.42212	161.622	0.0413508	0.751679	0.998348
1500009C09Rik	76505	0	0	0	0	0	0	0	0	0	0	1	1
1500009L16Rik	69784	0	0	0	0	0	0	0	0	0	0	1	1
1500011B03Rik	66236	1.40284	0	0	0	2.36265	1.34991	1.28034	1.30444	1.27939	0.142157	0.213208	0.998348
1500011K16Rik	67885	0	0	0	0	0	0	0	0	0	0	1	1
1500012K07Rik	68954	0	0	0	0	0	0	0	0	0	0	1	1
1500015A07Rik	68982	0	0	0	0	0	0	0	0	0	0	1	1
1500015L24Rik	68994	0	0	0	0	0	0	0	0	0	0	1	1
1500015O10Rik	78896	0	0.972433	0.853646	0	1.02558	0	0	0	0.350624	-0.0181348	0.771589	0.998348
1500026H17Rik	69002	0	0	0	0	0	0	0	0	0	0	1	1
1600002D24Rik	69776	0	0	0	0	0	0	0	0	0	0	1	1
1600002K03Rik	69770	0	0	0.853646	0	0	1.34991	3.02589	0	1.18761	0.122884	0.200323	0.998348
1600010M07Rik	69781	0	0	0	0	0	0	0	0	0	0	1	1
1600012H06Rik	67912	7.5705	8.27094	7.77948	7.88415	7.86428	7.94096	7.7976	7.91922	236.279	-0.013303	0.920844	0.998348
1600014C10Rik	72244	1.40284	0	0	1.59836	0	0	1.94783	0.794886	0.908135	0.000838481	0.992749	0.998497
1600014C23Rik	72240	0	0	0	0	0	0	0	0	0	0	1	1
1600015I10Rik	69761	0	0	0	0	0	0	0	0	0	0	1	1
1600019K03Rik	69768	0	0	0	0	0	0	0	0	0	0	1	1
1600020E01Rik	72012	0	0	0	0	0	0	0	0	0	0	1	1
1600023N17Rik	69788	0	0	0	0	0	0	0	0	0	0	1	1
1600025M17Rik	72030	0	0	0	0	0	0	0	0	0	0	1	1
1600027J07Rik	69794	0	0	0	0	0	0	0	0	0	0	1	1
1600029I14Rik	69797	0	0	0	0	0	0	0	0	0	0	1	1
1600029O15Rik	665268	0	0	0	0	0	0	0	0	0	0	1	1
1700001C02Rik	75434	0	0	0	0	0	0	0	0	0	0	1	1
1700001C19Rik	75462	1.40284	0.972433	1.7745	1.01006	1.02558	1.34991	0	2.22487	1.53762	0.00418343	0.973692	0.998348
1700001D01Rik	69279	0	0	0	0	0	0	0	0	0	0	1	1
1700001F09Rik	71826	0	0	0	0	0	0	0	0	0	0	1	1
1700001G01Rik	75433	0	0	0	0	0	0	0	0	0	0	1	1
1700001G11Rik	69303	6.55303	6.43681	6.69344	6.70636	6.55797	6.68973	6.60667	6.93387	99.7032	0.0910476	0.557966	0.998348
1700001G17Rik	67503	0.865608	0	0	0	0	2.03489	0.777775	0	0.579313	0.054632	0.461205	0.998348
1700001J03Rik	69282	0	0	0	0	0	0	0	0	0	0	1	1
1700001J11Rik	72224	0	0	0	0	0	0	0	0	0	0	1	1
1700001K19Rik	66323	5.36749	5.19375	4.98497	4.54275	5.29734	5.47154	4.95458	4.99401	33.9287	0.0916034	0.657352	0.998348
1700001K23Rik	69319	0	0	0.853646	0	1.61898	0.827394	1.28034	0.794886	0.727127	0.0954981	0.300588	0.998348
1700001L05Rik	69291	0	0	0	0	0	0	0	0	0	0	1	1
1700001L19Rik	69315	0	0	0	0	0	0	0	0	0	0	1	1
1700001O22Rik	73598	0.865608	0	0.853646	1.59836	1.02558	0	0	0.794886	0.678485	-0.0441871	0.616772	0.998348
1700001P01Rik	72215	0	0	0	0	0	0	0	0	0	0	1	1
1700003C15Rik	69345	0	0	0	0	0	0	0	0	0	0	1	1
1700003D09Rik	69338	0	0	0	0	0	0	0	0	0	0	1	1
1700003E16Rik	71837	2.56868	1.95845	0.853646	0	2.03821	0.827394	2.5853	1.30444	2.37241	0.0298373	0.834761	0.998348
1700003E24Rik	100042663	0	0	0	0	0	0	0	0	0	0	1	1
1700003F12Rik	75480	0	0	0	0	1.02558	0	0	0	0.129473	0.00860071	0.872665	0.998348
1700003G13Rik	72229	0	0	0	0	0	0	0	0	0	0	1	1
1700003G18Rik	69350	0	0	0	0	0	0	0	0	0	0	1	1
1700003H04Rik	384775	0	0	0	0	0	0	0	0	0	0	1	1
1700003I22Rik	69356	0	0	0	0	0	0	0	0	0	0	1	1
1700003L19Rik	75493	0	0	0	0	0	0	0	0	0	0	1	1
1700003M07Rik	72225	0	0	0	0	0	0	0	0	0	0	1	1
1700003P14Rik	75890	0	0	0	0	0	0	0	0	0	0	1	1
1700006A11Rik	71824	0	0	0	0	0	0	0	0	0	0	1	1
1700006E09Rik	75437	0	0	0	0	0	0	0	0	0	0	1	1
1700006F04Rik	75432	0	0	0	0	0	0	0	0	0	0	1	1
1700006H21Rik	72257	0	0	0	0	0	0	0	0	0	0	1	1
1700007F19Rik	67850	0	0	0	0	0	0	0	0	0	0	1	1
1700007G11Rik	75784	0	0	0	0	0	0	0	0	0	0	1	1
1700007J10Rik	69320	8.06709	8.01063	7.81611	7.93286	7.57401	7.76208	8.03618	7.80059	235.11	-0.139787	0.258996	0.998348
1700007K09Rik	69318	0	0	0	0	0	0	0	0	0	0	1	1
1700007K13Rik	69327	0	0	0	0	0	0	0	0	0	0	1	1
1700007L15Rik	100502742	0	0	0	0	0	0	0	0	0	0	1	1
1700007P06Rik	69308	0	0	0	0	0	0	0	0	0	0	1	1
1700008C04Rik	75494	0	0	0	0	0	0	0	0	0	0	1	1
1700008J07Rik	629159	6.62689	6.57426	6.90253	6.51168	6.76449	6.64578	6.50819	6.93387	102.394	0.0476441	0.76177	0.998348
1700008K24Rik	69311	0	0	0	0	0	0	0	0	0	0	1	1
1700008O03Rik	69349	0	0	0.853646	0	0	0	0.777775	0	0.190193	-0.00235308	0.965024	0.998348
1700008P02Rik	69347	0	0	0	0	0	0	0	0	0	0	1	1
1700009C05Rik	74220	0	0	0	0	0	0	0	0	0	0	1	1
1700009J07Rik	75188	0	0	0	0	0	0	0	0	0	0	1	1
1700009N14Rik	75471	0	0	0	0	0	0	0	0	0	0	1	1
1700010B08Rik	75485	0	0	0	0	0	0	0	0	0	0	1	1
1700010D01Rik	76386	0	0	0	0	0	0	0	0	0	0	1	1
1700010I02Rik	75476	0	0	0	0	0	0	0	0	0	0	1	1
1700010I14Rik	66931	0	0	1.38633	0	0	0	0	0	0.201765	-0.0242607	0.651198	0.998348
1700010J16Rik	69355	0	0	0	0	0	0	0	0	0	0	1	1
1700010K23Rik	75501	0	0	0	0	1.02558	0.827394	0	0	0.226283	0.0195545	0.71556	0.998348
1700011B04Rik	100503727	0	0	0	0	0	0	0	0	0	0	1	1
1700011C11Rik	75451	0	0	0	0	0	0	0	0	0	0	1	1
1700011H14Rik	67082	0	0	0.853646	0	0	0	0	0	0.100883	-0.0133069	0.804155	0.998348
1700011I03Rik	75444	0	0.972433	0	0	0	0	0	0	0.120268	-0.0133069	0.804155	0.998348
1700011L22Rik	67687	2.10045	1.54809	1.38633	0	1.61898	0.827394	0	0	1.20911	-0.0840035	0.43965	0.998348
1700011M02Rik	75443	0	0	0	0	0	0	0	0	0	0	1	1
1700012A03Rik	76382	0	0	0	0	0	0	0	0	0	0	1	1
1700012B07Rik	69324	0	0	0	0	0	0	0	0	0	0	1	1
1700012B09Rik	69325	0	0	0	0	0	0	0	0	0	0	1	1
1700012C14Rik	69337	0	0	0	0	0	0	0	0	0	0	1	1
1700012D01Rik	72243	2.9216	2.53872	3.04676	3.71896	2.85094	2.28463	2.40242	1.68024	5.92474	-0.250775	0.203248	0.998348
1700012D14Rik	75479	0	0	0	0	0	0	0	0	0	0	1	1
1700012D16Rik	75489	0	0	0	0	0	0	0	0	0	0	1	1
1700012H19Rik	76393	0	0	0	0	0	0	0	0	0	0	1	1
1700012I11Rik	69334	0	0	0	0	0	0	0	0	0	0	1	1
1700012P22Rik	69364	0	0	0	0	0	0	0	0	0	0	1	1
1700013D24Rik	76921	0	0	0	0	0	0	0	0	0	0	1	1
1700013F07Rik	75504	0	0	0	0	0	0	0	0	0	0	1	1
1700013G24Rik	69380	0	0	0	0	0	0	0	0	0	0	1	1
1700013H16Rik	75514	0	0	0	0	0	0	0	0	0	0	1	1
1700015F17Rik	381716	0	0	0	0	0	0	0	0	0	0	1	1
1700015G11Rik	100503036	0	0	0	0	0	0	0	0	0	0	1	1
1700016C15Rik	69428	0	0	0.853646	0	0	0	0	0	0.100883	-0.0133069	0.804155	0.998348
1700016D06Rik	76413	0	0.972433	0	1.01006	0	0	0	0	0.247018	-0.0242607	0.651198	0.998348
1700016G22Rik	71867	0	0	0	0	0	0	0	0	0	0	1	1
1700016H13Rik	74218	0	0	0	0	0	0	0	0	0	0	1	1
1700016K05Rik	75544	0	0	0	0	0	0	0	0	0	0	1	1
1700016K19Rik	74230	0	0	0	0	0	0	0	0	0	0	1	1
1700016L04Rik	69412	0	0	0	0	0	0	0	0	0	0	1	1
1700016L21Rik	72208	0	0	0	0	0	0	0	0	0	0	1	1
1700016P04Rik	69413	0	0	0	0	0	0	0	0	0	0	1	1
1700017B05Rik	74211	1.40284	1.54809	0	0	0	1.34991	1.28034	0	0.818304	-0.0102905	0.909119	0.998348
1700017D01Rik	69369	0	0	0	0	0	0	0	0	0	0	1	1
1700017G19Rik	100040882	1.40284	2.27756	0	0	2.36265	0.827394	0.777775	0	1.39061	-0.000945096	0.9931	0.998538
1700017J07Rik	75508	0	0	0	0	0	0	0	0	0	0	1	1
1700017L05Rik	69370	0	0	0	0	0	0	0	0	0	0	1	1
1700017N19Rik	66605	0	0	0	0	0	0	0	0	0	0	1	1
1700018A04Rik	71307	0	0	0	0	0	0	0	0	0	0	1	1
1700018B08Rik	76405	0	0	0	0	0	0	0	0	0	0	1	1
1700018B24Rik	66332	0	0	0	0	0	0	0	0	0	0	1	1
1700018F24Rik	69396	0	0	0	0	0	0	0	0	0	0	1	1
1700018G05Rik	69388	0	0	0	0	0	0	0	0	0	0	1	1
1700018L02Rik	67329	7.48039	7.29341	7.83663	7.08599	6.98105	7.65528	7.567	8.20445	188.052	0.176431	0.306706	0.998348
1700019A02Rik	69397	0	0	0	0	0	0	0	0	0	0	1	1
1700019C18Rik	75543	0	0	0	0	0	0	0	0	0	0	1	1
1700019D03Rik	67080	0	0	0	0	0	0	0	0	0	0	1	1
1700019E08Rik	69405	0	0	0	0	0	0	0	0	0	0	1	1
1700019G24Rik	72249	0	0	0	0	0	0	0	0	0	0	1	1
1700019M22Rik	69423	0	0	0	0	0	0	0	0	0	0	1	1
1700019N19Rik	67507	0	0	0	0	0	0	0	0	0	0	1	1
1700019P21Rik	75546	0	0	0	0	0	0	0	0	0	0	1	1
1700020A23Rik	75656	0.865608	1.54809	0.853646	0	0	0.827394	0	0	0.540993	-0.0604782	0.434929	0.998348
1700020D05Rik	75555	1.40284	0	2.08006	0	0	0	1.28034	0	0.787679	-0.0604751	0.470408	0.998348
1700020D14Rik	69438	0	0	0	0	0	0	0	0	0	0	1	1
1700020G17Rik	75630	0	0	0	0	0	0	0	0	0	0	1	1
1700020I14Rik	66602	2.10045	0.972433	0	0	0	1.34991	1.28034	0	0.903563	-0.0232596	0.801088	0.998348
1700020L24Rik	66330	2.10045	0	1.7745	1.59836	2.36265	2.03489	2.74758	3.06167	3.50549	0.240107	0.157259	0.998348
1700020M21Rik	76402	0	0	0	0	0	0	0	0	0	0	1	1
1700020N01Rik	67692	0	0	0	0	0	0	0	0	0	0	1	1
1700020N15Rik	75509	0	0	0	0	0	0	0	0	0	0	1	1
1700020N18Rik	67086	0	0	0	0	0	0	0	0	0	0	1	1
1700021F05Rik	67851	0	1.54809	0	0	0	0	0	0	0.240537	-0.0242607	0.651198	0.998348
1700021F07Rik	72221	0	0	0	0	0	0	0	0	0	0	1	1
1700021N21Rik	69409	0	0	0	0	0	0	0	0	0	0	1	1
1700022A21Rik	72252	0	0	0	0	0	0	0	0	0	0	1	1
1700022A22Rik	71120	0	0	0	0	0	0	0	0	0	0	1	1
1700022E09Rik	75636	0	0	0	0	0	0	0	0	0	0	1	1
1700022H01Rik	75539	0	0	0	1.01006	0	0	0	0	0.126749	-0.0133069	0.804155	0.998348
1700022H16Rik	69420	0	0	0	0	0	0	0	0	0	0	1	1
1700022I11Rik	67317	0.865608	0	0	0	0	0	0	0	0.102763	-0.0133069	0.804155	0.998348
1700023C21Rik	73257	0	0	0	0	0	0	0	0	0	0	1	1
1700023D09Rik	69445	9.59425	9.61151	9.42925	9.5298	9.60908	9.48973	9.5708	9.3045	733.566	-0.0437036	0.629958	0.998348
1700023F02Rik	69433	0	0	0	0	0	0	0	0	0	0	1	1
1700023F06Rik	69441	0	0	1.7745	1.01006	0	0.827394	0	0	0.526207	-0.0506383	0.479564	0.998348
1700024B18Rik	69393	0	0	0	0	0	0	0	0	0	0	1	1
1700024F13Rik	73270	0	0	0	0	0	0	0	0	0	0	1	1
1700024G13Rik	67085	0	0	0	0	0	0	0	0	0	0	1	1
1700024I08Rik	75522	0	0	0	0	0	0	0	0	0	0	1	1
1700024N05Rik	75520	0	0	0	0	0	0	0	0	0	0	1	1
1700024P04Rik	69382	0	0	0	0	0	0	0	0	0	0	1	1
1700025B11Rik	76409	0	0	0	0	0	0	0	0	0	0	1	1
1700025C18Rik	72211	0	0	0	0	0	0	0	0	0	0	1	1
1700025F22Rik	69416	0	0.972433	0	0	0	0	0	0	0.120268	-0.0133069	0.804155	0.998348
1700025F24Rik	67081	0	0	0	0	0	0	0	0	0	0	1	1
1700025G04Rik	69399	0	0.972433	0	0	0	0	1.94783	0	0.477511	0.0316357	0.620966	0.998348
1700025J12Rik	69407	0	0	0	0	0	0	0	0	0	0	1	1
1700025K24Rik	69418	0	0	0	0	0	0	0	0	0	0	1	1
1700025M24Rik	72276	0.865608	0	0	0	0	0.827394	0	0	0.199573	-0.00235308	0.965024	0.998348
1700025N23Rik	69986	3.54688	4.1174	4.56058	4.34098	4.13525	4.17301	4.18171	3.75425	16.52	-0.064033	0.770299	0.998348
1700026D11Rik	70371	0	0.972433	0	0	0	0	0	0	0.120268	-0.0133069	0.804155	0.998348
1700026F02Rik	69419	0	0	0	0	0	0	0	0	0	0	1	1
1700026J14Rik	69432	0.865608	0	0.853646	0	1.02558	0	0	0	0.333119	-0.0175295	0.775406	0.998348
1700027A15Rik	69449	0	0	0	0	0	0	0	0	0	0	1	1
1700027F06Rik	72268	0	0	0	0	0	0	0	0	0	0	1	1
1700027F09Rik	69999	0	0	0	0	0	0	0	0	0	0	1	1
1700027H10Rik	72274	0	0	0	0	0	0	0	0	0	0	1	1
1700027I24Rik	75567	0	0	0	0	0	0	0	0	0	0	1	1
1700027J07Rik	69443	0	0	0	0	0	0	0	0	0	0	1	1
1700028B04Rik	70001	0	0	0	0	0	0	0	0	0	0	1	1
1700028D13Rik	75569	0	0	0	0	0	0	0	0	0	0	1	1
1700028E10Rik	625175	0	0	0.853646	0	0	0	0	0	0.100883	-0.0133069	0.804155	0.998348
1700028I16Rik	70003	0	0	0	0	0	0	0	0	0	0	1	1
1700028J19Rik	70004	0	0	0	0	0	0	0	0	0	0	1	1
1700028K03Rik	76421	6.39288	6.38793	6.69344	6.46276	6.29799	6.51749	6.51947	6.7192	89.8596	0.0292623	0.85541	0.998348
1700028M03Rik	69460	0	0	0	0	0	0	0	0	0	0	1	1
1700028P14Rik	67483	0	0	0	0	0	0	0	0	0	0	1	1
1700028P15Rik	75655	0	0	0	0	0	0	0	0	0	0	1	1
1700029B22Rik	69495	0	0	0	0	0	0	0	0	0	0	1	1
1700029F12Rik	66479	0	0	0	0	0	0	0	0	0	0	1	1
1700029H14Rik	66501	0	0	0	0	0	0	0	0	0	0	1	1
1700029I15Rik	75641	0	0	0	0	0	0	0	0	0	0	1	1
1700029J03Rik	72264	0	0	0	0	0	0	0	0	0	0	1	1
1700029J07Rik	69479	0	0	0	0	0	0	0	0	0	0	1	1
1700029M20Rik	73937	0	0	0	0	0	0	0	0	0	0	1	1
1700029N11Rik	69491	0	0	0	0	0	0	0	0	0	0	1	1
1700029P11Rik	66346	0	0	0	0	0	0	0	0	0	0	1	1
1700030A11Rik	74179	1.40284	0.972433	0	0	0	0.827394	0.777775	0	0.511916	-0.02355	0.755264	0.998348
1700030C10Rik	69513	0	0	0	0	0	0	0	0	0	0	1	1
1700030F04Rik	72263	0	0	0	0	0	0	0	0	0	0	1	1
1700030F18Rik	72277	0	0.972433	0	0	0	0	0	0	0.120268	-0.0133069	0.804155	0.998348
1700030J22Rik	69528	0	0	0	0	0	0	0	0	0	0	1	1
1700030K09Rik	72254	4.93527	5.07523	4.98497	4.92628	4.69258	4.3478	4.70083	4.57187	26.7992	-0.268356	0.199929	0.998348
1700030L20Rik	70055	0	0	0	0	0	0	0	0	0	0	1	1
1700030M09Rik	72259	0	0	0	1.01006	0	0	0	0	0.126749	-0.0133069	0.804155	0.998348
1700030N03Rik	70011	0	0	0	0	0	0	0	0	0	0	1	1
1700030O20Rik	72286	0	0	0	0	0	0	0	0	0	0	1	1
1700031A10Rik	73286	0	0	0	0	0	0	0	0	0	0	1	1
1700031F05Rik	73300	0	0	0	0	0	0	0	0	0	0	1	1
1700031L13Rik	67327	0	0	0	0	0	0	0	0	0	0	1	1
1700031M16Rik	73302	0	0	0	0	0	0	0	0	0	0	1	1
1700031P21Rik	73278	0	0	0	0	0	0	0	0	0	0	1	1
1700034E13Rik	78414	0	0	0	0	0	0	0	0	0	0	1	1
1700034G24Rik	67325	0	0	0	0	0	0	0	0	0	0	1	1
1700034H15Rik	98736	7.38427	7.6657	7.77948	7.42081	7.23029	7.79264	7.2858	7.56894	183.873	-0.07309	0.610364	0.998348
1700034I23Rik	73297	0	0	2.33208	0	1.02558	2.49745	0	2.22487	1.67408	0.078178	0.482393	0.998348
1700034J05Rik	73344	0	0	0	0	1.02558	0	0	0.794886	0.221341	0.0195545	0.71556	0.998348
1700034K08Rik	78349	0	0	0	0	0	0	0	0	0	0	1	1
1700034P13Rik	73331	9.23746	9.22982	9.2226	9.35987	9.34297	9.41967	9.35008	9.49874	645.102	0.136878	0.108537	0.998348
1700036G14Rik	73283	0	0	0	0	0	0	0	0	0	0	1	1
1700037C18Rik	73261	2.10045	0.972433	2.8985	0	0	2.28463	2.5853	1.97811	2.81508	0.0178576	0.902583	0.998348
1700037H04Rik	67326	0	0	0	0	0	1.34991	1.28034	0	0.372241	0.0478326	0.419471	0.998348
1700039E22Rik	73322	0	0	0	0	0	0	0	0	0	0	1	1
1700041A01Rik	73312	0	0	0	0	0	0	0	0	0	0	1	1
1700041C23Rik	67319	0	0	0	0	0	0	0	0	0	0	1	1
1700041M19Rik	76601	0	0	0	0	0	0	0	0	0	0	1	1
1700042G07Rik	67323	0	0	0	0	0	0	0	0	0	0	1	1
1700042G15Rik	73349	0	0	0	0	0	0	0	0	0	0	1	1
1700042O10Rik	73321	0	0	0	0	0	0	0	0	0	0	1	1
1700044C05Rik	73306	0	0	0	0	0	0	0	0	0	0	1	1
1700044K03Rik	67321	0	0	0	0	0	0	0	0	0	0	1	1
1700045H11Rik	73348	0	0	0	0	0	0	0	0	0	0	1	1
1700046C09Rik	73307	0	0	0	0	0	0	0	0	0	0	1	1
1700047A11Rik	76604	6.22862	6.4207	6.40828	6.46276	6.9572	6.66792	6.45043	6.60403	92.0583	0.249698	0.120152	0.998348
1700047E10Rik	74328	0	0	0	0	0	0	0	0	0	0	1	1
1700047G03Rik	73339	0	0	0	0	0	0	0	0	0	0	1	1
1700047I17Rik2	100101807	0	0	0	0	0	0	0	0	0	0	1	1
1700047L14Rik	73295	0	0	0	0	0	0	0	0	0	0	1	1
1700047M11Rik	67330	0	0.972433	0	0	0	0	0	0	0.120268	-0.0133069	0.804155	0.998348
1700048M11Rik	100503166	2.56868	3.53401	2.8985	2.60169	2.62735	2.68288	3.86544	1.97811	6.76974	0.00540835	0.978237	0.998348
1700048O20Rik	69430	0	0	0	0	0	0	0	0	0	0	1	1
1700049E15Rik	100039727	0	0	0	0	0	0	0	0	0	0	1	1
1700049E22Rik	73395	0	0	0	0	0	0	0	0	0	0	1	1
1700049L16Rik	108950	0	0	0	0	0	0	0	0	0	0	1	1
1700051A21Rik	73366	0	0	0	0	0	0	0	0	0	0	1	1
1700052I22Rik	67340	0	0	0	0	0	0	0	0	0	0	1	1
1700052K11Rik	73431	1.40284	0	1.38633	0	0	0	0	0	0.407292	-0.0558218	0.362502	0.998348
1700054A03Rik	78457	0	0	0	0	0	0	0	0	0	0	1	1
1700054K19Rik	67336	0	0	0	0	0	0	0	0	0	0	1	1
1700054M17Rik	73358	0	0	0	0	0	0	0	0	0	0	1	1
1700055C04Rik	73397	0	0	0	0	0	0	0	0	0	0	1	1
1700055D16Rik	73359	3.44166	3.53401	4.16577	3.47767	4.44067	3.97408	3.36293	4.22022	13.7368	0.171794	0.432253	0.998348
1700056E22Rik	73363	0	0	0	0	0	0	0	0	0	0	1	1
1700057G04Rik	78459	0	0	0	0	0	0	0	0	0	0	1	1
1700057H15Rik	78460	0	0	0	0	0	0	0	0	0	0	1	1
1700057H21Rik	73375	0	0	0	0	0	0	0	0	0	0	1	1
1700060C16Rik	73425	0	0	0	0	0	0	0	0	0	0	1	1
1700060C20Rik	73399	0	0	0	0	0	0	0	0	0	0	1	1
1700061F12Rik	73438	0	0	0	0	0	0	0	0	0	0	1	1
1700061G19Rik	78625	3.44166	3.12055	3.04676	3.01756	3.2151	2.49745	2.74758	3.90341	8.06711	0.00976223	0.962579	0.998348
1700061I17Rik	433646	0	0	0	0	0	0	0	0	0	0	1	1
1700061J23Rik	76993	0	0	0	0	0	0	0	0	0	0	1	1
1700061N14Rik	73432	0	0	0	0	0	0	0	0	0	0	1	1
1700063A18Rik	73454	0	0	0	0	0	0	0	0	0	0	1	1
1700063D05Rik	78500	0	0	0	0	0	0	0	0	0	0	1	1
1700063O14Rik	73452	0	0	0	0	0	0	0	0	0	0	1	1
1700064J06Rik	73400	0	0	0	0	0	0	0	0	0	0	1	1
1700064M15Rik	73457	0	0	0	0	0	0	0	0	0	0	1	1
1700065D16Rik	73410	3.54688	1.95845	4.56058	4.18887	3.85451	4.40166	4.00038	4.32973	15.1405	0.144296	0.505871	0.998348
1700065I16Rik	78462	0	0	0	0	0	0	0	0	0	0	1	1
1700065J11Rik	73409	0	0	0	0	0	0	0	0	0	0	1	1
1700065J18Rik	73455	0	0	0	0	0	0	0	0	0	0	1	1
1700065L07Rik	73408	0	0	0	0	0	0	0	0	0	0	1	1
1700065O20Rik	76609	0	0	0	0	0	0	0	0	0	0	1	1
1700066B17Rik	73426	0	0	0	0	0	0	0	0	0	0	1	1
1700066B19Rik	73449	0.865608	0.972433	0	0	0	1.34991	0	0.794886	0.508519	0.0114417	0.879339	0.998348
1700066J03Rik	67339	0	0	0	0	0	0	0	0	0	0	1	1
1700066M21Rik	73467	0	0	0	1.59836	0	0	0	0	0.253499	-0.0242607	0.651198	0.998348
1700066N21Rik	73471	0	0	0	0	0	0	0	0	0	0	1	1
1700066O22Rik	74916	0	0	0	0	0	0	0	0	0	0	1	1
1700067G17Rik	73475	0	0	0	0	0	0	0	0	0	0	1	1
1700067K01Rik	73453	2.9216	2.75977	2.8985	2.33799	2.36265	2.99463	3.02589	2.78231	5.875	0.0245269	0.902564	0.998348
1700067P10Rik	68224	0	0	0	0	0	0	0	0	0	0	1	1
1700069L16Rik	381707	0	0	0	0	0	0	0	0	0	0	1	1
1700069P05Rik	73531	0	0	0	0	0	0	0	0	0	0	1	1
1700071K01Rik	237880	0	0	0	0	0	0	0	0	0	0	1	1
1700071M16Rik	73504	9.59425	9.85428	9.19902	10.1207	9.74763	9.44874	9.74066	9.46913	814.301	-0.109479	0.40624	0.998348
1700072B07Rik	73529	0	0	0	0	0	0	0	0	0	0	1	1
1700072I22Rik	78629	0	0	0	0	0	0	0	0	0	0	1	1
1700072O05Rik	73505	0	0	0	0	0	0	0	0	0	0	1	1
1700073E17Rik	381827	0	0	0	0	0	0	0	0	0	0	1	1
1700074H08Rik	73480	0	0	0	1.01006	0	0	0	0	0.126749	-0.0133069	0.804155	0.998348
1700074P13Rik	73481	0	0	0	0	0	0	0	0	0	0	1	1
1700080E11Rik	73532	0	0	0	0	0	0	0	0	0	0	1	1
1700080N15Rik	73489	0	0	0	0	0	0	0	0	0	0	1	1
1700080O16Rik	74279	0	0	0	0	0	0	0	0	0	0	1	1
1700081H04Rik	73477	0	0	0	0	0	0	0	0	0	0	1	1
1700083H02Rik	67348	0	0	0	0	0	0	0	0	0	0	1	1
1700084D21Rik	76720	0	0	0	0	0	0	0	0	0	0	1	1
1700084E18Rik	67350	0.865608	0	0	0	0	0.827394	0	0.794886	0.291441	0.0103283	0.860366	0.998348
1700084F23Rik	74280	0	0	0	0	0	0	0	0	0	0	1	1
1700084J12Rik	73486	0	0	0	0	0	0	0	0	0	0	1	1
1700084M14Rik	73487	0	0	0	0	0	0	0	0	0	0	1	1
1700085C21Rik	74283	0	0	0	0	0	0	0	0	0	0	1	1
1700086L19Rik	74284	0	0	0	0	0	0	0	0	0	0	1	1
1700086O06Rik	73516	6.68568	6.73926	6.30898	6.84005	6.42516	6.84358	7.08786	6.5371	103.165	0.0824839	0.620656	0.998348
1700088E04Rik	27660	8.62494	8.6893	8.39202	8.68534	8.83524	8.75875	8.71317	8.65731	407.566	0.132277	0.194175	0.998348
1700091H14Rik	73553	0	0	0	0	0	0	0	0	0	0	1	1
1700092C02Rik	67357	0	0	0	0	0	0	0	0	0	0	1	1
1700092C10Rik	73554	0	0	0	0	0	0	0	0	0	0	1	1
1700092E19Rik	73576	0	0	0	0	0	0	0	0	0	0	1	1
1700092K14Rik	73536	0	0	0	0	0	0	0	0	0	0	1	1
1700092M07Rik	74307	2.10045	1.54809	2.08006	2.01506	0	0.827394	1.28034	0.794886	1.80267	-0.196945	0.156489	0.998348
1700093K21Rik	67358	0	0	0	0	0	0	0	0	0	0	1	1
1700094D03Rik	73545	0	0	0	0	0	0	0	0	0	0	1	1
1700094J05Rik	67523	7.60746	7.71938	7.88176	7.97417	8.24038	7.8324	7.97604	7.95812	239.484	0.18697	0.135798	0.998348
1700094M24Rik	74304	0	0	0	0	0	0	0	0	0	0	1	1
1700095A21Rik	67524	0	0	0	0	0	0	0	0	0	0	1	1
1700095B10Rik	67360	0	0.972433	0.853646	0	0	0.827394	0.777775	1.97811	0.774742	0.0595555	0.521946	0.998348
1700095J12Rik	73563	0	0	0	0	0	0	0.777775	0	0.0893105	0.00860071	0.872665	0.998348
1700096J18Rik	67927	0	0.972433	0	2.01506	0	1.73267	0	0.794886	0.882813	-0.0145439	0.872202	0.998348
1700096K18Rik	73571	0	1.54809	0	0	0	0	0.777775	0	0.329847	-0.0147025	0.794197	0.998348
1700096P03Rik	73557	0	0	0	0	0	0	0	0	0	0	1	1
1700097N02Rik	67522	0	0	0	0	0	0	0	0	0	0	1	1
1700099I09Rik	76624	1.40284	0.972433	0	0	2.03821	0.827394	0	1.97811	1.17849	0.0800584	0.454068	0.998348
1700100I10Rik	74982	0	0	0	0	0	0	0	0	0	0	1	1
1700100L14Rik	73584	0	0	0	0	0	0	0	0	0	0	1	1
1700101I11Rik	100504641	9.20165	9.29093	9.28178	9.37977	9.53447	9.1826	9.21957	9.13192	621.96	-0.0154567	0.876181	0.998348
1700101O22Rik	73575	0	0	0	0	0	0	0	0	0	0	1	1
1700102H20Rik	68230	0	0	0	0	0	0	0	0	0	0	1	1
1700102P08Rik	112418	0	0	0	0	0	0	0	0	0	0	1	1
1700104L18Rik	73592	0	0	0	0	0	0	0	0	0	0	1	1
1700105P06Rik	654802	0.865608	0	2.73323	0	1.02558	1.73267	1.28034	1.97811	1.77494	0.0207702	0.868988	0.998348
1700108F19Rik	73272	0	0	0	0	0	0	0	0	0	0	1	1
1700108J01Rik	68245	0	0	0	0	0	0	0	0	0	0	1	1
1700109G14Rik	67355	0	0	0	0	0	0	0	0	0	0	1	1
1700109G15Rik	78471	0	0	0	0	0	0	0	0	0	0	1	1
1700109H08Rik	77036	5.67662	5.64586	5.60338	6.26771	5.72217	6.02861	6.22095	5.44713	56.8967	0.0503476	0.793914	0.998348
1700109I08Rik	73591	0	0	0	0	0	0	0	0	0	0	1	1
1700109K24Rik	74303	0.865608	0.972433	0	0	0	0	0	0	0.223032	-0.0242607	0.651198	0.998348
1700110C19Rik	76634	0	0	0	0	0	0	0	0	0	0	1	1
1700110I01Rik	73549	0	0	0	0	0	0	0	0	0	0	1	1
1700110I07Rik	77001	0	0	0	0	0	0	0	0	0	0	1	1
1700110K17Rik	73558	6.68568	6.23046	5.88529	6.74778	6.38996	6.52964	6.37792	6.34178	84.6412	-0.0113785	0.948251	0.998348
1700111N16Rik	74305	0	0	0	0	0	0	0	0	0	0	1	1
1700112H15Rik	73590	0	0	0	0	0	0	0	0	0	0	1	1
1700112J05Rik	68246	1.40284	2.27756	1.38633	1.01006	0	0.827394	0	1.30444	1.29566	-0.129588	0.272324	0.998348
1700112J16Rik	76628	0	0	0	0	0	0	0	0	0	0	1	1
1700113A16Rik	76642	9.37778	9.51994	9.38813	9.44838	9.43651	9.46938	9.35795	9.37645	685.339	-0.0228532	0.782103	0.998348
1700113B09Rik	78638	0	0	0	0	0	0	0	0	0	0	1	1
1700113H08Rik	76640	0	0	0	0	0	0	0	0	0	0	1	1
1700116B05Rik	78639	0	0	0	0	0	0	0	0	0	0	1	1
1700119H24Rik	76649	0	0	0	0	0	0	0	0	0	0	1	1
1700120C14Rik	73600	6.65069	6.11504	5.71841	6.28658	6.38996	6.15942	6.39026	5.84776	73.6642	-0.0162539	0.929669	0.998348
1700120E14Rik	73606	0	0	0	0	0	0	0	0	0	0	1	1
1700120G07Rik	74314	0	0.972433	0	0	0	0	0.777775	0	0.209579	-0.00235308	0.965024	0.998348
1700120K04Rik	68232	4.4298	3.27192	2.54655	3.18776	2.62735	3.82437	4.70083	3.67345	12.1597	0.143156	0.496887	0.998348
1700121L16Rik	76643	0	0	0	0	0	0	0	0	0	0	1	1
1700121N20Rik	76639	0	0	0	0	0	0	0	0	0	0	1	1
1700122C19Rik	78640	0	0	0	0	0	0	0	0	0	0	1	1
1700122O11Rik	76651	0	0	0	0	0	0	0	0	0	0	1	1
1700123J17Rik	76728	0	0	0	0	0	0	0	0	0	0	1	1
1700123K08Rik	76658	0	0	0	0	0	0	0	0	0	0	1	1
1700123L14Rik	78482	0	0	0	0	0	0	0	0	0	0	1	1
1700123M08Rik	100503636	0	0	0	0	0	0	0	0	0	0	1	1
1700123O12Rik	73624	0	0	0	0	0	0	0	0	0	0	1	1
1700123O20Rik	58248	7.92303	8.08919	7.89649	8.16464	8.05053	8.07958	7.8432	8.26085	263.033	0.0420701	0.727048	0.998348
1700123O21Rik	68238	0	0	0	0	0	0	0	0	0	0	1	1
1700124L16Rik	67934	0	0	0	0	0	0	0	0	0	0	1	1
1700125G02Rik	73628	0	0	0	0	0	0	0	0	0	0	1	1
1700125G22Rik	76657	0	0	0	0	0	0	0	0	0	0	1	1
1700125H03Rik	73609	0	0	0	0	0	0	0	0	0	0	1	1
1700125H20Rik	73634	0	0	0	0	0	0	0	0	0	0	1	1
1700126H18Rik	73639	0	0	0	0	0	0	0.777775	0	0.0893105	0.00860071	0.872665	0.998348
1700128A07Rik	73631	0	0	0	0	0	0	0	0	0	0	1	1
1700128F08Rik	76669	0	0	0	0	0	0	0	0	0	0	1	1
1700129C05Rik	67932	0	0	0	0	0	0	0	0	0	0	1	1
1810006J02Rik	69030	0	0	0	0	0	0	0	0	0	0	1	1
1810007C17Rik	69054	0	0	0	0	0	0	0	0	0	0	1	1
1810007D17Rik	69055	0	0	0	0	0	0	0	0	0	0	1	1
1810008I18Rik	100503969	0	0	0	0	0	0	0	0	0	0	1	1
1810009A15Rik	66276	0.865608	2.27756	1.38633	1.59836	0	0	1.28034	0	1.21772	-0.143223	0.197992	0.998348
1810009J06Rik	73626	0	0	0	0	0	0	0	0	0	0	1	1
1810010D01Rik	100040049	0	0	0	0	0	0	0	0	0	0	1	1
1810010H24Rik	69066	0.865608	0.972433	1.38633	0	1.02558	0.827394	0.777775	1.30444	0.924126	0.0133231	0.901893	0.998348
1810011H11Rik	69069	0	0	1.38633	1.01006	0	0	0	0	0.328515	-0.0391237	0.488761	0.998348
1810012K16Rik	69108	0	0	0	0	0	0	0	0	0	0	1	1
1810013A23Rik	69050	0	0	0	0	0	0	0	0	0	0	1	1
1810013L24Rik	69053	2.10045	0.972433	2.54655	0	1.61898	1.34991	2.40242	0	2.12505	-0.0235821	0.859779	0.998348
1810014B01Rik	66263	0	0	0	0	0	0	0	0	0	0	1	1
1810018F18Rik	69166	0	0	0	0	0	0	0	0	0	0	1	1
1810019D21Rik	69771	0	0	0	0	0	0	0	0	0	0	1	1
1810020O05Rik	613264	0.865608	0	0.853646	0	0	2.03489	0	1.30444	0.77462	0.0570902	0.516924	0.998348
1810021B22Rik	69120	0	0	0	0	0	1.34991	0	0	0.193619	0.0195545	0.71556	0.998348
1810022K09Rik	69126	2.56868	0.972433	2.08006	3.01756	1.02558	2.49745	0.777775	0.794886	2.91913	-0.167039	0.28237	0.998348
1810024B03Rik	329509	0	0	0	0	0	0	0	0	0	0	1	1
1810026B05Rik	69170	1.79341	0	0	1.01006	0	0	1.28034	0	0.613661	-0.0365411	0.629264	0.998348
1810030O07Rik	69155	1.40284	1.95845	0	0	1.02558	0	0	2.43553	1.24701	0.0154018	0.878378	0.998348
1810032O08Rik	66293	0	0	0	0	0	0	0	0	0	0	1	1
1810034E14Rik	66503	2.56868	0	2.08006	1.59836	2.36265	1.34991	0.777775	2.92874	2.90124	0.0451072	0.766283	0.998348
1810037I17Rik	67704	0	0	0	0	0	1.34991	0	0	0.193619	0.0195545	0.71556	0.998348
1810041H14Rik	78312	0	0	0.853646	0	0	0	0	0.794886	0.19275	-0.00235308	0.965024	0.998348
1810041L15Rik	72301	0	0	0	0	0	0	0	0	0	0	1	1
1810043G02Rik	67884	3.44166	2.27756	3.52253	2.33799	3.50562	3.97408	3.55056	3.49687	9.29263	0.252081	0.234067	0.998348
1810044D09Rik	69798	0	0	0	0	0	0	0	0	0	0	1	1
1810046K07Rik	69809	0	0	0	0	0	0	0	0	0	0	1	1
1810053B23Rik	69857	0	0	0	0	0	0	0	0	0	0	1	1
1810055G02Rik	72056	0	0	0	2.33799	0	0	0	0	0.506997	-0.0550749	0.359596	0.998348
1810058I24Rik	67705	3.44166	1.54809	3.04676	2.82456	2.85094	2.84716	3.4598	3.29562	7.04621	0.0950735	0.638988	0.998348
1810062G17Rik	72282	0	0	0	0	0	0	0	0	0	0	1	1
1810062O18Rik	75602	5.11713	5.43744	5.19025	5.22896	5.63465	5.36712	5.50138	5.39769	40.3081	0.17152	0.378558	0.998348
1810063I02Rik	69854	0	0	0	0	0	0	0	0	0	0	1	1
1810064F22Rik	69862	0	0	0	0	0	0	0	0	0	0	1	1
1810065E05Rik	69864	0	0	0	0	0	0	0	0	0	0	1	1
2010001A14Rik	76516	0	0	0	0	0	0	0	1.30444	0.183735	0.0195545	0.71556	0.998348
2010003K11Rik	69861	0	0	0	0	0	0	0	0	0	0	1	1
2010005H15Rik	76770	0	0	0	0	0	0	0	0	0	0	1	1
2010009K17Rik	72340	2.10045	3.12055	2.54655	3.33998	2.03821	2.68288	1.65235	3.06167	5.37193	-0.113177	0.553896	0.998348
2010010A06Rik	100503117	0	0	0	0	0	0	0	0	0	0	1	1
2010016I18Rik	69206	3.98166	2.53872	3.04676	2.82456	2.62735	2.84716	3.02589	4.03859	8.36369	0.0145416	0.943597	0.998348
2010106C02Rik	72104	0.865608	0	0	0	0	0	0	0	0.102763	-0.0133069	0.804155	0.998348
2010106E10Rik	67715	0	0	0	0	0	0	0	0	0	0	1	1
2010107E04Rik	70257	0	0	0	0	0	1.73267	0	0	0.290429	0.0305083	0.56968	0.998348
2010109A12Rik	75610	0	0	0	0	0	0	0	0	0	0	1	1
2010109I03Rik	67038	0	0	0	0	0	0	0	0	0	0	1	1
2010111I01Rik	72061	4.68163	4.85311	4.16577	5.06384	4.95595	4.92743	4.81508	5.37232	28.6252	0.207034	0.327827	0.998348
2010204K13Rik	68355	0	0	0	0	0	0	0	0	0	0	1	1
2010300C02Rik	72097	0	0	0	0	0	0	0	0	0	0	1	1
2010308F09Rik	72122	0	0	0	0	0	0	0	0	0	0	1	1
2010310C07Rik	72131	0	0	0	0	0	0	0	0	0	0	1	1
2010315B03Rik	630836	0	0	0	1.01006	0	0	0	0	0.126749	-0.0133069	0.804155	0.998348
2010320M18Rik	72093	0	0	0.853646	0	0	0	0	0	0.100883	-0.0133069	0.804155	0.998348
2200002D01Rik	72275	4.53586	4.19524	3.79836	3.60335	4.8563	3.56592	4.00038	4.32973	17.063	0.0874054	0.690329	0.998348
2200002J24Rik	69147	0	0	0	0	0	0	0	0	0	0	1	1
2210010C04Rik	67373	1.40284	0.972433	0.853646	1.01006	1.02558	0.827394	0	0	0.77971	-0.0671238	0.492227	0.998348
2210011C24Rik	70134	0	0	0	0	0	0	0	0	0	0	1	1
2210016F16Rik	70153	0	0	0	0	1.61898	1.34991	0	0.794886	0.544433	0.0832018	0.255264	0.998348
2210016L21Rik	72357	1.40284	0	0	0	0	0	0	0	0.205527	-0.0242607	0.651198	0.998348
2210039B01Rik	73644	0	0	0	0	0	0	0	0	0	0	1	1
2210404E10Rik	72305	0	0	0	0	0	0	0	0	0	0	1	1
2210406O10Rik	76710	0	0	0	0	0	0	0	0	0	0	1	1
2210407C18Rik	78354	0	0	0	0	0	0	0	0	0	0	1	1
2210408F21Rik	73652	0	0	0	0	0	0	0	0	0	0	1	1
2210408I21Rik	72371	0	0	0	0	0	0	0	0	0	0	1	1
2210409D07Rik	70157	0	0	0	0	0	0	0	0	0	0	1	1
2210409E12Rik	72381	0	0	0	0	0	0	0	0	0	0	1	1
2210414B05Rik	70143	0	0.972433	0.853646	0	0	0	0	0.794886	0.313019	-0.0167922	0.780148	0.998348
2210416O15Rik	70393	1.40284	0	0.853646	0	0	0	0	0	0.30641	-0.0373698	0.498834	0.998348
2210417A02Rik	70138	0	0	0	0	0	0	0	0	0	0	1	1
2210418O10Rik	100504263	0	0	0	0	0	0	0	0	0	0	1	1
2210420H20Rik	76961	0	0	0	0	0	0	0	0	0	0	1	1
2300002M23Rik	69542	0	0	0	0	0	0	0	0	0	0	1	1
2300003K06Rik	100502865	0	0	0	0	0	0	0	0	0	0	1	1
2300009A05Rik	69478	0	0	1.38633	0	0	0	0	0	0.201765	-0.0242607	0.651198	0.998348
2310001H17Rik	76432	0	0	0	0	0	0	0	0	0	0	1	1
2310001K24Rik	69517	1.40284	2.27756	1.7745	2.01506	1.02558	1.34991	0.777775	3.67345	3.25178	0.0712656	0.646441	0.998348
2310002D06Rik	69522	0	0	0	0	0	0	0	0	0	0	1	1
2310002F09Rik	100504720	0	0	0	0	0	0	0	0	0	0	1	1
2310002L09Rik	71886	0	0	0	0	0	0	0	0	0	0	1	1
2310003N18Rik	71873	0	0	0	0	0	0	0	0	0	0	1	1
2310005A03Rik	100504268	0	0	0	0	0	0	0	0	0	0	1	1
2310005E17Rik	70090	0	0	0	0	0	0	0	0	0	0	1	1
2310007B03Rik	71874	0	0	0	0	0	0	0	0	0	0	1	1
2310008N11Rik	72316	0	0	0	0	0	0	0	0	0	0	1	1
2310009A05Rik	66364	0	0	0	0	0	0	0	1.30444	0.183735	0.0195545	0.71556	0.998348
2310009B15Rik	69549	0	0	0	0	0	0	0	0	0	0	1	1
2310010J17Rik	78329	0	1.54809	2.33208	0	1.02558	0.827394	0.777775	0.794886	1.15241	-0.0589007	0.591204	0.998348
2310011J03Rik	66374	0	2.75977	0	0	0	1.34991	0	0	0.91523	-0.0577231	0.471795	0.998348
2310015A10Rik	69548	2.56868	0	1.38633	2.01506	1.61898	2.03489	3.02589	0.794886	2.82975	0.0610523	0.685537	0.998348
2310015D24Rik	70100	0	0	0	0	0	0	0	0	0	0	1	1
2310016D03Rik	69566	0	0	0	0	0	0	0	0	0	0	1	1
2310020H05Rik	69603	0	0	0	0	0	0	0	0	0	0	1	1
2310022A10Rik	66367	1.40284	0	0	0	0	0	0	0.794886	0.297395	-0.0137103	0.801224	0.998348
2310022B05Rik	69551	0	0	1.7745	0	0	1.34991	0	0	0.496267	-0.0144188	0.824231	0.998348
2310030A07Rik	75584	0	0	0	0	0	0	0	0	0	0	1	1
2310030G06Rik	66952	0	0	0	0	0	0	0	0	0	0	1	1
2310033P09Rik	67862	3.07021	3.75573	3.41748	2.01506	4.0476	4.23366	3.63596	2.22487	10.1362	0.189286	0.363468	0.998348
2310034C09Rik	117172	0	0	0	0	0	0	0	0	0	0	1	1
2310034G01Rik	75579	0	0	1.38633	0	0	0	0	0	0.201765	-0.0242607	0.651198	0.998348
2310034O05Rik	69571	0	0	0	1.01006	0	0	0	0	0.126749	-0.0133069	0.804155	0.998348
2310035C23Rik	227446	0	0	0.853646	0	1.02558	0	0	0	0.230356	-0.00235308	0.965024	0.998348
2310039H08Rik	67101	0	0	2.33208	0	0	1.34991	0	1.68024	0.973636	-0.00486988	0.956015	0.998348
2310039L15Rik	69629	0	0	0	0	0	0	0	0	0	0	1	1
2310040G24Rik	381792	0	0	1.38633	0	0	0	0	1.97811	0.569236	0.0206292	0.762139	0.998348
2310043L19Rik	75589	1.79341	0	0	1.01006	1.02558	0.827394	0	0.794886	0.75319	-0.0218481	0.810087	0.998348
2310043O21Rik	69679	0	0	0	0	0	0	0	0	0	0	1	1
2310050C09Rik	66533	0	0	0	0	0	0	0	0	0	0	1	1
2310057J18Rik	67719	0	0	0	0	0	0	0	0	0	0	1	1
2310057M21Rik	68277	0	0	0	0	0	0	0	0	0	0	1	1
2310057N15Rik	69696	0	0	0	0	0	0	0	0	0	0	1	1
2310061I04Rik	69662	0	0	1.7745	0	0	1.73267	0	0	0.593077	-0.00199608	0.97699	0.998348
2310061N02Rik	69661	0	0	0	0	0	0	0	0	0	0	1	1
2310065F04Rik	74184	0	0	0	0	0	0	0	0	0	0	1	1
2310068J16Rik	70281	6.50159	6.68633	6.26423	6.37736	6.76449	6.48043	6.65861	6.70911	93.6576	0.163124	0.302938	0.998348
2310069B03Rik	69652	0	0	0	0	0	0	0	0	0	0	1	1
2310069G16Rik	69659	0	0	0	0	0	0	0	0	0	0	1	1
2310075C17Rik	70194	0	0	0	0	0	0	0	0	0	0	1	1
2310079G19Rik	69699	0	0	0	0	0	0	0	0	0	0	1	1
2310081J21Rik	69211	0	0	0	0	0	0	0	0	0	0	1	1
2400006E01Rik	78648	0	0	0	0	0	0	0	0	0	0	1	1
2410002F23Rik	668661	0	0	1.38633	0	1.02558	0	0.777775	0.794886	0.512416	0.0168133	0.823373	0.998348
2410003L11Rik	69729	0	0	0	0	0	0	0	0	0	0	1	1
2410004B18Rik	66421	1.40284	0	1.38633	0	0	1.34991	0	0	0.600912	-0.0322858	0.669935	0.998348
2410004I01Rik	69739	0	0	0	0	0	0	0	0	0	0	1	1
2410004P03Rik	73667	0	0.972433	0	0	0	0	0	0	0.120268	-0.0133069	0.804155	0.998348
2410006H16Rik	69221	3.44166	4.1174	3.41748	3.60335	3.95429	3.90117	3.86544	3.83076	12.7883	0.110601	0.613532	0.998348
2410012E07Rik	73648	0	0	0	0	0	0	0	0	0	0	1	1
2410015M20Rik	224904	0	0	0	0	1.61898	0	0	0	0.258946	0.0195545	0.71556	0.998348
2410017I17Rik	675325	0	0	0	0	0	0	0	0	0	0	1	1
2410018L13Rik	69732	0	0	0	0	0	0	0	0	0	0	1	1
2410021H03Rik	69750	0.865608	0	0.853646	0	0	0.827394	1.28034	0	0.479077	0.0125096	0.865725	0.998348
2410089E03Rik	73692	0	0	0	0	1.61898	1.34991	1.28034	0	0.631187	0.09623	0.219301	0.998348
2410124H12Rik	76785	0	0	0	0	0	0	0	0	0	0	1	1
2410131K14Rik	76792	0	0	0	0	0	0	0	0	0	0	1	1
2410137M14Rik	76797	0	0	0	0	0	0	0	0	0	0	1	1
2410141K09Rik	76803	0	0	0	0	0	0	0	0	0	0	1	1
2500002B13Rik	78353	0	0	0	0	0	1.34991	0	1.68024	0.469222	0.06258	0.331514	0.998348
2500004C02Rik	72326	0.865608	0	0	0	0	2.03489	0	1.30444	0.673737	0.0676088	0.393077	0.998348
2510002D24Rik	72307	0	0	0	1.59836	1.02558	0	0	0	0.382972	-0.0163043	0.783345	0.998348
2510003B16Rik	76786	0	0.972433	0.853646	1.01006	1.61898	2.28463	1.94783	0.794886	1.54	0.153985	0.232149	0.998348
2510009E07Rik	72190	2.10045	0.972433	1.38633	0	0	1.34991	0	2.22487	1.38605	-0.011531	0.918106	0.998348
2510039O18Rik	77034	0	0	1.38633	0	0	0	0	0	0.201765	-0.0242607	0.651198	0.998348
2610001J05Rik	66520	2.35348	0	0	1.01006	0	1.73267	0	0.794886	1.02286	-0.0358656	0.70537	0.998348
2610002M06Rik	67028	0	1.54809	1.38633	0	0	0	0	0	0.442302	-0.0593165	0.345843	0.998348
2610005L07Rik	381598	0	0.972433	0	0	0	1.73267	0	0	0.410698	0.023811	0.694708	0.998348
2610008E11Rik	72128	0	0	0	0	0	0	0	0	0	0	1	1
2610016A17Rik	100503074	0	0	0	0	0	0	0	0	0	0	1	1
2610020C07Rik	69918	9.51865	9.84526	9.61592	9.67824	9.68002	9.47881	9.49283	9.2074	761.846	-0.185067	0.0715058	0.998348
2610027K06Rik	69909	7.3337	7.58847	7.04159	7.26785	7.39027	7.21092	7.57242	7.35893	162.755	0.0627849	0.656322	0.998348
2610028E06Rik	72395	0	0	0	0	0	0	0	0	0	0	1	1
2610028H24Rik	76964	5.01078	5.19375	5.57923	5.47903	5.54147	5.42027	5.56808	5.90196	43.7355	0.214427	0.273446	0.998348
2610035D17Rik	72386	0	0	0	0	0	0	0	0	0	0	1	1
2610035F20Rik	69248	0	0	0	0	0	0	0	0	0	0	1	1
2610037D02Rik	70040	0	0	0	0	0	0	0	0	0	0	1	1
2610042L04Rik	554327	0	0	0	0	0	0	0	0	0	0	1	1
2610044O15Rik8	72139	0	0	0	0	0	0	0	1.30444	0.183735	0.0195545	0.71556	0.998348
2610203C22Rik	72481	2.35348	1.95845	2.54655	2.01506	1.61898	0	1.28034	0.794886	2.3896	-0.234158	0.121845	0.998348
2610206C17Rik	72495	7.70163	7.54453	8.35694	7.80786	7.35419	7.81761	7.46567	8.62813	237.556	0.0141903	0.947056	0.998348
2610301B20Rik	67157	0	0.972433	0.853646	0	0	0	0	0	0.221151	-0.0242607	0.651198	0.998348
2610306M01Rik	67170	3.64495	2.95141	2.73323	2.01506	4.21788	2.28463	3.4598	2.43553	7.85364	0.110329	0.580795	0.998348
2610307P16Rik	72518	0	0	0	0	0	0	0	0	0	0	1	1
2610316D01Rik	72511	0	0	0	0	0	0	0	0	0	0	1	1
2610318N02Rik	70458	0	0	0	0	0	0	0	0	0	0	1	1
2610507B11Rik	72503	2.56868	2.27756	1.7745	3.71896	2.62735	2.03489	2.74758	0	4.67038	-0.140634	0.416817	0.998348
2610507I01Rik	72203	1.40284	0	0	0	0	0	1.28034	0	0.384148	-0.00405779	0.945538	0.998348
2610524H06Rik	330173	0	0	0	0	0	0	0	0	0	0	1	1
2610528A11Rik	70045	0	0	0	0	0	0	0	0	0	0	1	1
2610528J11Rik	66451	0	0	0	0	0	0	0	0	0	0	1	1
2700038G22Rik	67194	0	0	0	0	0	0.827394	0	0	0.0968097	0.00860071	0.872665	0.998348
2700046A07Rik	78449	0	0	0	0	0	0	0	0	0	0	1	1
2700046G09Rik	67188	0.865608	0	0	1.01006	0	0.827394	0	1.30444	0.510058	0.0100881	0.893696	0.998348
2700049A03Rik	76967	0	0	1.38633	0	0	0	0	0	0.201765	-0.0242607	0.651198	0.998348
2700054A10Rik	72578	0	0	0	0	0	0	0	0	0	0	1	1
2700062C07Rik	68046	1.40284	1.95845	0.853646	2.60169	1.61898	0	0	0	1.55991	-0.164943	0.167431	0.998348
2700069I18Rik	72608	0	0	0	1.01006	0	0	0	0	0.126749	-0.0133069	0.804155	0.998348
2700070H01Rik	72609	0.865608	0	0.853646	1.01006	1.02558	0.827394	1.65235	0.794886	0.916477	0.0517624	0.63019	0.998348
2700081O15Rik	108899	4.53586	4.40634	3.79836	4.10634	4.13525	4.55212	4.34277	5.12132	20.4587	0.205208	0.347317	0.998348
2700089I24Rik	72647	0	0	0	0	0	0	0	0	0	0	1	1
2700097O09Rik	72658	1.40284	0	0	0	0	0	0	0	0.205527	-0.0242607	0.651198	0.998348
2700099C18Rik	77022	2.56868	3.12055	0.853646	0	2.85094	2.28463	2.40242	2.61932	4.11943	0.096655	0.569346	0.998348
2810001G20Rik	66456	0	0	0	0	0	1.34991	0.777775	0	0.28293	0.0305083	0.56968	0.998348
2810002D19Rik	66457	1.40284	0	1.38633	0	0	1.34991	0	0	0.600912	-0.0322858	0.669935	0.998348
2810004N23Rik	66523	1.40284	0	0	0	0	1.34991	0	0	0.399146	-0.00237432	0.968543	0.998348
2810006K23Rik	72650	1.40284	1.54809	0	0	0	0	0	0	0.446064	-0.0598144	0.343243	0.998348
2810013P06Rik	100503178	0	0	0	1.59836	1.61898	0	1.28034	0	0.691066	0.0259792	0.741896	0.998348
2810021J22Rik	69944	0	0	0	0	0	0	0	0	0	0	1	1
2810025M15Rik	69953	0	0	0	0	0	1.34991	1.28034	1.68024	0.647843	0.100636	0.208373	0.998348
2810029C07Rik	100504687	0	0	0	0	0	0	0	0	0	0	1	1
2810032G03Rik	72669	0	0	0	0	0	0	0	0	0	0	1	1
2810047C21Rik1	72716	0	0	0	0	0	0	0	0	0	0	1	1
2810049E08Rik	72677	0	0	0	0	0	0	0	0	0	0	1	1
2810403A07Rik	74200	1.40284	0	2.08006	0	1.61898	0	1.28034	0.794886	1.13849	-0.0165131	0.8759	0.998348
2810403D21Rik	69964	0	0	0	0	0	0	0	0	0	0	1	1
2810404M03Rik	69966	0	0	0	0	0	0	0	0	0	0	1	1
2810405F15Rik	69974	0	0	0	0	0	0	0	0	0	0	1	1
2810408A11Rik	70419	0	0	0	0	0	0	0	0	0	0	1	1
2810408I11Rik	69941	0	0	0	0	0	0	0	0	0	0	1	1
2810410L24Rik	100042332	0	0	0	0	0	0	0	0	0	0	1	1
2810429I04Rik	76937	0	0	0	0	0	0	0	0	0	0	1	1
2810433D01Rik	77132	0	0	0	0	0	0	0	0	0	0	1	1
2810442N19Rik	72753	0	0	0	0	0	0	0	0	0	0	1	1
2810454H06Rik	72813	2.35348	2.75977	3.52253	3.18776	3.63153	3.65732	3.71658	3.67345	9.42541	0.276511	0.195897	0.998348
2810459M11Rik	72792	0	0	0.853646	0	0	0	0	0	0.100883	-0.0133069	0.804155	0.998348
2810468N07Rik	72834	0	0	0	0	0	0	0	0	0	0	1	1
2810471M01Rik	72818	0	0	0	0	0	0	0	0	0	0	1	1
2810474O19Rik	67246	2.56868	2.53872	3.1812	2.33799	1.61898	2.03489	1.28034	1.97811	3.92602	-0.251979	0.162739	0.998348
2900005J15Rik	67261	2.56868	0.972433	3.04676	1.59836	3.36766	2.49745	1.65235	1.30444	4.09607	0.0281236	0.869151	0.998348
2900009J06Rik	100502745	0	0	0	0	0	0	0	0	0	0	1	1
2900011O08Rik	67254	0	0	0	0	0	0	0	0	0	0	1	1
2900026A02Rik	243219	0	0	0	0	0	0	0	1.30444	0.183735	0.0195545	0.71556	0.998348
2900041M22Rik	78403	0	0	0	0	0	0	0	0	0	0	1	1
2900052N01Rik	73040	0	0	0	0	0	0	0	0	0	0	1	1
2900055J20Rik	73001	0	0	0	0	0	0	0	0	0	0	1	1
2900057B20Rik	73009	0	0	0	0	0	0	0	0	0	0	1	1
2900060B14Rik	68204	0	0	0	0	0	0	0	0	0	0	1	1
2900076A07Rik	100504421	1.40284	0.972433	2.33208	1.59836	0	1.34991	1.28034	0.794886	1.54782	-0.11173	0.389532	0.998348
2900079G21Rik	620760	0	0	0	0	0	0	0	0	0	0	1	1
2900092C05Rik	73090	0	0	0	0	0	0	0	0	0	0	1	1
2900092D14Rik	73100	0	0	0	0	0	0	0	0	0	0	1	1
2900097C17Rik	347740	1.40284	1.54809	2.54655	2.33799	2.36265	1.34991	1.28034	0.794886	2.54036	-0.102427	0.508225	0.998348
3000002C10Rik	378954	0	0	0	0	0	0	0	0	0	0	1	1
3010001F23Rik	75693	0	0	0	0	0	0	0	0	0	0	1	1
3010003L21Rik	109163	3.20494	2.95141	1.38633	1.59836	1.02558	1.73267	3.02589	2.22487	4.09712	-0.0699484	0.684874	0.998348
3100003L05Rik	73076	0	0	0	0	0	0	0	0	0	0	1	1
3110002H16Rik	76482	9.51379	9.70262	9.54599	9.38196	9.57226	9.58009	9.48996	9.67381	754.191	0.0380535	0.669671	0.998348
3110009E18Rik	73103	0	0	0	0	1.02558	0	0	0.794886	0.221341	0.0195545	0.71556	0.998348
3110009F21Rik	67280	0	0	0	0	0	0	0	0	0	0	1	1
3110015C05Rik	73129	0	0	0	0	0	0	0	0	0	0	1	1
3110021A11Rik	67289	0	0	0	1.01006	0	0.827394	0	0	0.223559	-0.00235308	0.965024	0.998348
3110035E14Rik	76982	1.79341	1.95845	3.04676	1.01006	1.61898	1.34991	0	0.794886	2.24822	-0.190874	0.182318	0.998348
3110039I08Rik	73144	0	0	0	0	0	0	0	0	0	0	1	1
3110039M20Rik	67293	0	0	0	0	0	0	0	0	0	0	1	1
3110040N11Rik	67290	0	0	1.38633	1.01006	1.61898	0.827394	1.94783	1.30444	1.22525	0.100838	0.384221	0.998348
3110043O21Rik	73205	0	0	0	0	0	0	0	0	0	0	1	1
3110045C21Rik	67303	0	0.972433	0	1.01006	1.02558	0	0.777775	0.794886	0.557669	0.0128201	0.875542	0.998348
3110056K07Rik	73204	0	1.54809	3.1812	1.01006	2.03821	0	1.28034	2.22487	2.40249	-0.0473039	0.725262	0.998348
3110062M04Rik	78412	12.5772	12.799	12.4494	12.5268	12.6721	12.6384	12.5959	12.2794	6098.53	-0.0378209	0.677413	0.998348
3110070M22Rik	67304	0.865608	0	1.38633	2.60169	0	2.03489	0	2.43553	1.87672	0.00330456	0.978164	0.998348
3110079O15Rik	73234	0	0	0	0	0	0	0	0	0	0	1	1
3110082I17Rik	73212	0	0	0.853646	1.01006	0	0	0	0	0.227632	-0.0242607	0.651198	0.998348
3110082J24Rik	433868	0	0	0	0	0	0	0	0	0	0	1	1
3110099E03Rik	100043232	0	0	0	0	0	0	0	0	0	0	1	1
3200001D21Rik	71818	2.56868	4.19524	3.71215	3.33998	3.74732	3.82437	2.89343	3.06167	10.3573	-0.0562394	0.791502	0.998348
3300002I08Rik	69277	0	0	0	0	0	0	0	0	0	0	1	1
3300002P13Rik	70230	0	0	0	0	0	0	0	0	0	0	1	1
3300005D01Rik	78512	0	0.972433	0	1.59836	0	0	0	0	0.373767	-0.0424725	0.470398	0.998348
3425401B19Rik	100504518	0	0	0	0	0	0	0	0	0	0	1	1
3632451O06Rik	67419	0	0	0	0	0	0	0	0	0	0	1	1
3632454L22Rik	320606	0	0.972433	0	2.33799	2.03821	1.34991	1.28034	1.30444	1.57166	0.0520424	0.671594	0.998348
3830403N18Rik	70691	0	0	0	0	0	0	0	0	0	0	1	1
3830406C13Rik	218734	0	0	0	0	0	0	0	0	0	0	1	1
3830408C21Rik	100040322	0	0	0	0	0	0	0	0	0	0	1	1
3830417A13Rik	70696	0	0	0	0	0	0	0	0	0	0	1	1
3830432H09Rik	320069	0.865608	0	0	0	0	0	0.777775	0	0.192074	-0.00235308	0.965024	0.998348
3930402G23Rik	665306	0	0	0.853646	0	0	0	0	0	0.100883	-0.0133069	0.804155	0.998348
4430402I18Rik	381218	2.9216	0	4.65603	2.33799	1.02558	0.827394	1.94783	4.81725	8.33821	-0.00982778	0.932774	0.998348
4631405J19Rik	433456	0	0	0	0	0	0	0	0.794886	0.0918676	0.00860071	0.872665	0.998348
4632404H12Rik	74034	0	0	0	0	0	0	0	0.794886	0.0918676	0.00860071	0.872665	0.998348
4632415L05Rik	70808	0.865608	0	2.08006	1.01006	2.85094	0	1.65235	0	1.67781	0.0478053	0.678228	0.998348
4632427E13Rik	666737	0	0	0	0	0	0	0	0	0	0	1	1
4632428C04Rik	100043102	0	0	0	0	0	0	0	0	0	0	1	1
4732416N19Rik	320737	0	0	0	0	0	0	0	0	0	0	1	1
4732471J01Rik	654804	9.26856	9.19709	8.92973	9.38196	9.27464	9.19218	9.30841	8.93586	584.831	-0.0171394	0.874815	0.998348
4732490B19Rik	319871	0	0	0	0	0	0	0	0	0	0	1	1
4732491K20Rik	224523	0	0	0	0	0	0	0	0	0	0	1	1
4831407H17Rik	77710	0	0	0	0	0	0	0	0	0	0	1	1
4831440E17Rik	320965	0	0	0	0	0	0	0	0	0	0	1	1
4833411C07Rik	71624	0	0	0.853646	0	1.02558	0	0	0	0.230356	-0.00235308	0.965024	0.998348
4833412C05Rik	73904	0	0	0	0	0	0	0	0	0	0	1	1
4833415N18Rik	73761	0	0	0	0	0	2.68288	0	1.30444	0.861403	0.104541	0.198267	0.998348
4833417C18Rik	73906	0	1.54809	0	0	2.03821	0	0	0	0.628956	0.0163935	0.815082	0.998348
4833418N02Rik	74597	2.35348	0	0	2.01506	0	1.34991	1.28034	1.97811	1.63378	-0.0194002	0.870509	0.998348
4833419F23Rik	73915	0	0	0	0	0	0	0	0	0	0	1	1
4833420G17Rik	67392	1.40284	1.54809	0	1.59836	0	0.827394	0.777775	1.30444	1.06942	-0.0564751	0.606569	0.998348
4833422C13Rik	373852	4.4298	4.90036	5.42516	5.14876	4.80376	3.90117	5.08178	4.38152	27.4301	-0.251543	0.244469	0.998348
4833422M21Rik	75768	0	0	0	0	0	0	0	0	0	0	1	1
4833423E24Rik	228151	0	0	0	0	0	0	0	0	0	0	1	1
4833427F10Rik	74601	2.7559	3.53401	3.62045	3.33998	2.03821	2.49745	3.25909	1.30444	6.82014	-0.294163	0.139743	0.998348
4833427G06Rik	235345	0	0	0	0	0	0	0	0	0	0	1	1
4833428L15Rik	74602	0	0	0	0	0	0	0	0	0	0	1	1
4833439L19Rik	97820	1.40284	2.95141	2.08006	3.18776	2.85094	1.73267	2.19296	2.43553	4.52996	-0.0558096	0.760054	0.998348
4921501E09Rik	74042	0	0	0	0	0	0	0	0	0	0	1	1
4921504A21Rik	70832	0	0	0	0	0	0	0	0	0	0	1	1
4921504E06Rik	70909	0	0	0	0	0	0	0	0	0	0	1	1
4921507P07Rik	70821	0.865608	0.972433	0	1.01006	1.61898	2.03489	1.94783	0.794886	1.44508	0.138808	0.27241	0.998348
4921508D12Rik	70845	0	0	0	0	0	0	0	0	0	0	1	1
4921509C19Rik	381393	0	0.972433	0	0	0	0	0	0	0.120268	-0.0133069	0.804155	0.998348
4921509O07Rik	70917	0	0	0	0	0	0	0	0	0	0	1	1
4921511C10Rik	70924	0	0	0	0	0	0	0	0.794886	0.0918676	0.00860071	0.872665	0.998348
4921511C20Rik	245598	0	0	0	0	0	0	0	0	0	0	1	1
4921511I17Rik	70858	7.88339	7.83939	7.80574	7.47937	7.81868	7.86631	7.89608	7.54075	217.859	0.0216549	0.866109	0.998348
4921511M17Rik	667256	0	0	0	0	0	0	0	0	0	0	1	1
4921513I03Rik	70874	0	2.27756	0	0	0	0	0	0	0.481074	-0.0532784	0.367754	0.998348
4921515E04Rik	70886	0	0	0	0	0	0	0	0	0	0	1	1
4921517D22Rik	70900	0	0	0	0	0	0	0	0	0	0	1	1
4921518K17Rik	78758	0	0	0	0	0	0	0	0	0	0	1	1
4921524J17Rik	66714	0	0	0	0	0	0	0	0	0	0	1	1
4921524L21Rik	70901	0	0	0	0	0	0	0	0	0	0	1	1
4921525O09Rik	74050	0	0	0	0	0	0	0	0	0	0	1	1
4921529L05Rik	320178	0	0	0	0	0	0	0	0	0	0	1	1
4921530L21Rik	66732	0	0	0	0	0	0	0	0	0	0	1	1
4921531C22Rik	66730	3.20494	0	3.95672	3.01756	1.61898	3.12842	1.28034	4.10171	7.15752	-0.0248521	0.888504	0.998348
4921531P14Rik	70960	0	0	0	0	0	0	0	0	0	0	1	1
4921533I20Rik	664619	0	0	0	0	0	0	0	0	0	0	1	1
4921534H16Rik	66737	0	0	0	0	0	0	0	0	0	0	1	1
4921536K21Rik	67430	0	0	0.853646	0	1.02558	0	0	0	0.230356	-0.00235308	0.965024	0.998348
4921539E11Rik	70941	0	0	0	0	0	0	0	0	0	0	1	1
4922502D21Rik	381816	0	0	0	0	0	0	0	0	0	0	1	1
4922502H24Rik	78136	0	0	0	0	0	0	0	0	0	0	1	1
4922502N22Rik	70962	0	0	0	0	0	0	0	0	0	0	1	1
4930401C15Rik	73803	0	0	0	0	0	0	0	0	0	0	1	1
4930401O10Rik	73816	0	0	0	0	0	0	0	0	0	0	1	1
4930401O12Rik	73924	0	0	0	0	0	0	0	0	0	0	1	1
4930402F06Rik	74854	0	0	0	0	0	0	0	0	0	0	1	1
4930402F11Rik	73796	0	0	0	0	0	0	0	0	0	0	1	1
4930402H24Rik	228602	0	0	0	0	0	0	1.28034	1.30444	0.362356	0.0463076	0.430372	0.998348
4930402K13Rik	75775	0	0	0	0	0	0	0	0	0	0	1	1
4930404A05Rik	73820	0	0	0	0	0	0	0	0	0	0	1	1
4930404H11Rik	73815	0	0	0	0	1.02558	0	0	0	0.129473	0.00860071	0.872665	0.998348
4930404I05Rik	67394	3.54688	4.1174	4.0994	5.01943	3.74732	4.59898	5.05102	3.06167	18.723	0.0126803	0.953607	0.998348
4930404N11Rik	432479	11.8586	12.1422	11.7726	11.9478	11.8073	11.9075	11.7642	11.7135	3742.15	-0.131882	0.10721	0.998348
4930405A10Rik	74896	0.865608	0	0	0	0	0	0	0	0.102763	-0.0133069	0.804155	0.998348
4930405A21Rik	74846	0	0	0	0	0	0	0	0	0	0	1	1
4930405D11Rik	73922	0	0	0	0	0	0	0	0	0	0	1	1
4930405J17Rik	73811	0	0	0	0	0	0	0	0	0	0	1	1
4930405L22Rik	78106	0	0	0	0	0	0	0	0	0	0	1	1
4930405O22Rik	414079	0	0	0	0	0	0	0	0	0	0	1	1
4930406D18Rik	73806	0	0	0	0	0	0	0	0	0	0	1	1
4930407G08Rik	77223	0	0	0	0	0	0	0	0	0	0	1	1
4930407I10Rik	328573	0	0	0	0	0	0	0	0	0	0	1	1
4930407I19Rik	77198	0	0	0	0	0	0	0	0	0	0	1	1
4930412B13Rik	73938	0.865608	0	0.853646	1.01006	0	1.73267	0	0.794886	0.712692	0.00989252	0.912071	0.998348
4930412C18Rik	320152	0	0	0	0	0	0	0	0	0	0	1	1
4930412O13Rik	381347	0	0	0	0	0	0	0	0	0	0	1	1
4930413E15Rik	74627	0	0	0	0	0	0	0	0	0	0	1	1
4930413F20Rik	71637	0	0	0	0	0	0	0	0	0	0	1	1
4930413G21Rik	73951	6.91919	6.33732	7.96799	7.15946	6.70844	6.96482	6.69885	8.37703	156.633	0.0651099	0.761945	0.998348
4930413M19Rik	73889	0	0	0	0	0	0	0	0	0	0	1	1
4930414N06Rik	73894	7.81657	7.85146	7.89649	7.74788	8.03352	7.79767	7.92182	7.65036	228.692	0.022617	0.850934	0.998348
4930415L06Rik	245511	0	0	0	0	0	0	0	0	0	0	1	1
4930415O20Rik	73863	0.865608	0	0	0	0	0	0	0	0.102763	-0.0133069	0.804155	0.998348
4930417O13Rik	73870	0	0	0	0	0	0	0	0	0	0	1	1
4930417O22Rik	73887	0	0	0	0	0	0	0	0	0	0	1	1
4930419G24Rik	73874	0	0	0	0	0	0	0	0	0	0	1	1
4930423M02Rik	73872	0	0	0	0	0	0	0	0	0	0	1	1
4930425K10Rik	73865	0	0	0	0	0	0	0	0	0	0	1	1
4930425L21Rik	75024	0	0	0	0	0	0	0	0	0	0	1	1
4930425O10Rik	74635	0	0	0	0	0	0	0	0	0	0	1	1
4930426D05Rik	74644	0	0	0	0	0	0	0	0	0	0	1	1
4930426L09Rik	74629	0	0	0	0	0	0	0	0.794886	0.0918676	0.00860071	0.872665	0.998348
4930428D20Rik	78110	0	0	0	0	0	0	0	0	0	0	1	1
4930428E07Rik	73867	0	0	0	0	0	0	0	0	0	0	1	1
4930428G15Rik	73856	0	0	0	0	0	0	0	0	0	0	1	1
4930428O21Rik	654809	0	0	0	0	0	0	0	0	0	0	1	1
4930429B21Rik	67576	4.72712	4.85311	5.34149	4.66311	5.21926	4.3478	4.23742	5.62953	29.9065	0.0280422	0.897037	0.998348
4930429D17Rik	74624	0	0	0	0	0	0	0	0	0	0	1	1
4930429F11Rik	74622	0	0	0	0	0	0	0	0	0	0	1	1
4930429F24Rik	74633	1.40284	0	0	0	0	0	0	1.30444	0.389262	-0.00348039	0.953501	0.998348
4930430A15Rik	67575	0	0	0	0	0	0	0	0	0	0	1	1
4930430F08Rik	68281	5.78814	6.21185	6.0525	5.57421	6.27888	5.90353	5.54618	6.17571	61.4903	0.0526047	0.779039	0.998348
4930430F21Rik	73784	0	0	0	0	0	0	0	0	0	0	1	1
4930430J02Rik	73772	0	0	0	1.01006	2.36265	0	1.65235	0.794886	1.00444	0.113712	0.242961	0.998348
4930431F12Rik	75783	0	0	0	0	0	0	0	0	0	0	1	1
4930431P03Rik	73895	0	0	0	0	0	0	0	0	0	0	1	1
4930432J09Rik	73877	0	0	0	0	0	0	0	0	0	0	1	1
4930432K21Rik	74666	0	0	0.853646	0	0	0	0	0	0.100883	-0.0133069	0.804155	0.998348
4930432M17Rik	619318	0	0	0	0	0	0	0	0	0	0	1	1
4930433B08Rik	73959	0	0	0	0	0	0	0	0	0	0	1	1
4930433I11Rik	243944	0	0	0	0	0	0	0	0	0	0	1	1
4930433N12Rik	114673	0	0	0	0	0	0	0	0	0	0	1	1
4930434J06Rik	74667	0	0	0	0	0	0	0	0	0	0	1	1
4930435E12Rik	74663	0	0	0	0	0	0	0	0	0	0	1	1
4930438E09Rik	73977	0	0	0	0	0	0	0	0	0	0	1	1
4930440C22Rik	74689	0	0	0	0	0	0	0	0	0	0	1	1
4930440I19Rik	78158	0	0	0	0	0	0	0	0	0	0	1	1
4930441H08Rik	78156	0	0	0	0	0	0	0	0	0	0	1	1
4930441J16Rik	73962	0	0	0	0	0	0	0	0	0	0	1	1
4930442J19Rik	74660	0	0	0	0	0	0	0	0	0	0	1	1
4930442L01Rik	67583	0	0	0	0	0	0	0	0.794886	0.0918676	0.00860071	0.872665	0.998348
4930443O20Rik	74687	0	0	0.853646	0	1.02558	0	0.777775	0.794886	0.411534	0.032118	0.646821	0.998348
4930444F02Rik	73968	0	0	0	0	0	0	0	0	0	0	1	1
4930444G20Rik	114671	0	0	0	0	0	0	0	0	0	0	1	1
4930444M15Rik	75789	0	0	0	0	0	0	0	0	0	0	1	1
4930444P10Rik	75799	0	0	0	0	0	0	0	0	0	0	1	1
4930445N18Rik	73985	1.79341	0	0	1.01006	1.61898	0	2.19296	0.794886	1.23241	0.0537632	0.617143	0.998348
4930447A16Rik	74892	0	0	0	0	0	0	0	0	0	0	1	1
4930447C04Rik	75801	0	0	0	0	0	0	0	0	0	0	1	1
4930447F24Rik	76873	0	0	0	0	0	0	0	0	0	0	1	1
4930447J18Rik	73961	0	0	0	0	0	0	0	0	0	0	1	1
4930447K03Rik	432745	0	0	0	0	0	0	0	0	0	0	1	1
4930447M23Rik	108871	0	0	0	0	0	0	0	0	0	0	1	1
4930447N08Rik	71647	0	0.972433	0.853646	2.60169	2.85094	1.34991	0	2.22487	2.28469	0.073112	0.579833	0.998348
4930448C13Rik	73972	0	0	0	0	0	0	0	0	0	0	1	1
4930448F12Rik	73992	0	0	0	0	0	0	0	0	0	0	1	1
4930448H16Rik	74872	0	0	0.853646	0	0	0	0	0	0.100883	-0.0133069	0.804155	0.998348
4930448I06Rik	74897	0	0	0	0	0	0	0	0	0	0	1	1
4930448I18Rik	73965	0	0	0	0	0	0	0	0	0	0	1	1
4930448K20Rik	74662	0	0	0	0	0	0	0	0	0	0	1	1
4930449E01Rik	74864	0	0	0	0	0	0	0	0	0	0	1	1
4930449E18Rik	78120	0	0	0	0	0	0	0	0	0	0	1	1
4930449I24Rik	67410	0	0	0	0	0	0	0	0	0	0	1	1
4930451G09Rik	74684	0	0	0	0	0	0	0	0	0	0	1	1
4930451I11Rik	78118	0	0	0	0	0	0	0	0	0	0	1	1
4930452A19Rik	71092	0	0	0	0	0	0	0	0	0	0	1	1
4930452B06Rik	74430	0	0	0	0	0	0	0	0	0	0	1	1
4930452G13Rik	73989	0	0	0	0	0	0	0	0	0	0	1	1
4930452N14Rik	78112	0	0	0	0	0	0	0	0	0	0	1	1
4930453H23Rik	100503481	0	0	0	0	0	0	0	0	0	0	1	1
4930453L07Rik	74688	0	0	0	0	0	0	0	0	0	0	1	1
4930453N24Rik	67609	0	0	0	0	0	0	1.28034	0	0.178621	0.0195545	0.71556	0.998348
4930455B14Rik	74859	0	0	0	0	0	0	0	0	0	0	1	1
4930455C13Rik	73990	7.8007	8.15397	7.71998	7.671	7.88971	8.01193	8.09768	7.78625	238.05	0.0944758	0.46154	0.998348
4930455D15Rik	75795	2.9216	2.95141	2.8985	3.18776	3.74732	2.03489	3.02589	2.78231	7.054	0.00413219	0.983805	0.998348
4930455F16Rik	76397	0	0	0	0	0	0	0	0	0	0	1	1
4930455G09Rik	78917	2.9216	4.53166	4.34834	3.60335	3.74732	4.04348	3.63596	3.67345	13.7924	-0.0938126	0.667021	0.998348
4930455H04Rik	74654	0	0	0	0	0	0	0	0	0	0	1	1
4930455J16Rik	67585	0	0	0	0	0	0	0	0	0	0	1	1
4930456L15Rik	71650	0	0	0	0	0	0	0	0	0	0	1	1
4930459C07Rik	74881	0	0	0	0	0	0	0	0	0	0	1	1
4930459L07Rik	78163	0	0	0	0	0	0	0	0	0	0	1	1
4930461G14Rik	74879	0	0	0	0	0	0	0	0	0	0	1	1
4930463O16Rik	75804	0	0	0	0	0	0	0	0	0	0	1	1
4930465K10Rik	67640	1.79341	0	0	0	0	0.827394	1.94783	1.30444	0.946078	0.0494686	0.602	0.998348
4930465M20Rik	74968	0	0	0	0	0	0	0	0	0	0	1	1
4930467D21Rik	75814	0	0	0	0	0	0	0	0	0	0	1	1
4930467E23Rik	626415	0	0	0	0	0	0	0	0	0	0	1	1
4930467K11Rik	74928	0	0	0	0	0	0	0	0	0	0	1	1
4930470H14Rik	75815	0	0	0	0	0	0	0	0	0	0	1	1
4930470O06Rik	75017	0	0	0	0	0	0	0	0	0	0	1	1
4930470P17Rik	67637	0	0	0	0	0	0	0	0	0	0	1	1
4930471C04Rik	78176	0	0	0	0	0	0	0	0	0	0	1	1
4930471G03Rik	74966	0	0	0	0	0	0	0	0	0	0	1	1
4930471M09Rik	75787	0	0	0	0	0	0	0	0	0	0	1	1
4930473A02Rik	321014	11.4952	11.5864	11.5006	11.5134	11.6696	11.5491	11.4874	11.3282	2933.86	-0.0108657	0.887397	0.998348
4930473O22Rik	75025	0	0	0	0	0	0	0	0	0	0	1	1
4930474G06Rik	320624	0	0	0	0	0	0	0	0	0	0	1	1
4930474H20Rik	74967	0	0	0	0	0	0	0	0	0	0	1	1
4930474M22Rik	74917	0	0	0	0	0	0	0	0	0	0	1	1
4930474N05Rik	218921	0	0	0	0	0	0	0	0	0	0	1	1
4930474N09Rik	67639	0	0	0	0	0	0	0	0	0	0	1	1
4930477N07Rik	74905	0	0	0	0	0	0	0	0	0	0	1	1
4930478L05Rik	75818	2.10045	0	0	0	0	0	0	0	0.411054	-0.0463661	0.407651	0.998348
4930478P22Rik	74429	0	0	0	0	0	0	0	0	0	0	1	1
4930479D17Rik	74925	0	0	0	0	0	0	0	0	0	0	1	1
4930480E11Rik	74910	0	0	0	0	0	0	0	0	0	0	1	1
4930480G23Rik	74988	0	0	0	0	0	0	0	0	0	0	1	1
4930480K15Rik	78800	0	0	0	0	0	0	0	0	0	0	1	1
4930480K23Rik	75016	0	0	0	0	0	0	0	0	0	0	1	1
4930480M12Rik	74930	0	0	0	0	0	0	0	0	0	0	1	1
4930481A15Rik	74931	6.11343	6.33732	6.2793	6.12829	6.27888	6.06244	6.02909	6.46692	73.4945	0.0010885	0.994898	0.998802
4930482G09Rik	75001	0	0	0	0	0	0	0	0	0	0	1	1
4930483J18Rik	67638	0	0	0	0	0	0	0	0	0	0	1	1
4930483K19Rik	74953	6.42084	5.70027	5.28288	5.26745	6.23986	5.97632	6.31457	5.60796	59.2525	0.217079	0.279606	0.998348
4930483O08Rik	74970	0	0	0	0	0	0	0	0	0	0	1	1
4930484H19Rik	75813	0	0	0	0	0	0	0	0	0	0	1	1
4930486F22Rik	78170	0	0	0	0	0	0	0	0	0	0	1	1
4930486I03Rik	75028	0	0	0	0	0	0	0	0	0	0	1	1
4930486L24Rik	214639	0	0	0	0	0	0	0	0	0	0	1	1
4930487D11Rik	78172	0	0	2.33208	2.33799	0	1.34991	0.777775	1.68024	1.56994	-0.0617459	0.596038	0.998348
4930487H11Rik	74992	4.19095	2.27756	3.87971	4.47858	3.74732	4.1097	4.29106	4.32973	15.3132	0.112043	0.607767	0.998348
4930488B22Rik	74971	0	0	0	0	0	0	0	0	0	0	1	1
4930488L21Rik	75809	0	0	0	0	0	0	0	0	0	0	1	1
4930500F04Rik	70969	0	0	0	0	0	0	0	0	0	0	1	1
4930500L23Rik	74973	0	0	0	0	0	0	0	0	0	0	1	1
4930502A04Rik	74951	0	0	0	0	0	0	0	0	0	0	1	1
4930502E09Rik	74995	0.865608	0	0	0	1.02558	0	0.777775	0	0.321547	0.0110175	0.855744	0.998348
4930502E18Rik	75013	0	0	0	0	0	0	0	0	0	0	1	1
4930503B20Rik	75015	0	0	0	0	0	0	0	0	0	0	1	1
4930503E14Rik	74954	0	0	0	0	0	0	0	0	0	0	1	1
4930503E24Rik	75030	0	0	0	0	0	0	0	0	0	0	1	1
4930503F20Rik	218902	0	0	0	0	0	0	0	0	0	0	1	1
4930503H13Rik	74941	0	0	0	0	0	0	0	0	0	0	1	1
4930503L19Rik	269033	2.35348	1.54809	0.853646	0	1.02558	0.827394	0	0	1.08152	-0.106228	0.308763	0.998348
4930503O07Rik	74942	0	0	0	0	0	0	0	0	0	0	1	1
4930504C09Rik	75076	0	0	0	0	0	0	0	0	0	0	1	1
4930504O13Rik	403200	0	0	0	0	0	0	0	0	0	0	1	1
4930505A04Rik	75087	0	0	0	0	0	0	0	0	0	0	1	1
4930505G20Rik	75088	0	0	0	0	0	0	0	0	0	0	1	1
4930505K13Rik	75073	0	0	0	0	0	0	0	0	0	0	1	1
4930505K14Rik	78015	0	0	0	0	0	0	0	0	0	0	1	1
4930506A18Rik	75044	0	0	0	0	0	0	0	0	0	0	1	1
4930506C21Rik	75060	10.0872	10.1118	10.0298	10.0902	10.2686	10.1324	10.0389	9.87916	1083.93	0.00491238	0.955058	0.998348
4930507D05Rik	74706	5.42383	4.85311	5.22179	4.87734	5.04916	5.1948	5.08178	5.79144	36.1908	0.136608	0.507211	0.998348
4930507D10Rik	75043	0	0	0	0	0	0	0	0	0	0	1	1
4930509E16Rik	75115	0	0	0	0	0	0	0	0.794886	0.0918676	0.00860071	0.872665	0.998348
4930509J09Rik	74693	0	0	0	0	0	0	0	0	0	0	1	1
4930509K18Rik	75819	0	0	0	0	0	0	0	0	0	0	1	1
4930511A02Rik	74712	0	0	0	0	0	0	0	0	0	0	1	1
4930511A08Rik	78178	0	0	0	0	0	0	0	0	0	0	1	1
4930511E03Rik	78773	0	0	0	0	0	0	0	0	0	0	1	1
4930511M06Rik	75084	0	0	0	0	0	0	0	0	0	0	1	1
4930512B01Rik	74724	6.16393	6.43681	6.33805	5.87769	6.21996	6.12781	6.47381	6.28852	75.1936	0.0527013	0.758185	0.998348
4930512J16Rik	75131	0	0	0	0	0	0	0	0	0	0	1	1
4930512M02Rik	102631730	0	0	0	0	0	0	0	0	0	0	1	1
4930513D17Rik	75095	0	0	0	0	0	0	0	0	0	0	1	1
4930513N10Rik	319960	7.50018	7.14439	7.4203	7.40363	7.26956	7.59876	7.3377	7.5966	169.823	0.07759	0.566593	0.998348
4930513O06Rik	75125	0	0	0	0	0	0	0	0	0	0	1	1
4930515B02Rik	75128	0	0	0	0	0	0	0	0	0	0	1	1
4930515G01Rik	67642	1.40284	0	0	1.59836	0	0	2.40242	1.30444	1.17862	0.038077	0.705634	0.998348
4930515G16Rik	75070	0	0	0	0	0	0	0	0	0	0	1	1
4930515L03Rik	75069	0	0	0	0	0	0	0	0	0	0	1	1
4930515L19Rik	75133	0	0	0	0	0	0	0	0	0	0	1	1
4930517E11Rik	74702	0	0	0	0	0	0	0	0	0	0	1	1
4930517M08Rik	75117	0	0	0	0	0	0	0	0	0	0	1	1
4930518J21Rik	75123	0	0	0	0	0	0	0	0	0	0	1	1
4930518P08Rik	71654	0	0	0	0	0	0	0	0	0	0	1	1
4930519D14Rik	75090	0	0	0	0	0	0	0	0	0	0	1	1
4930519F09Rik	114676	0	0	0	0	0	0	0	0	0	0	1	1
4930519F16Rik	75106	0	0	0	0	0	0	0	0	0	0	1	1
4930519F24Rik	108970	0	0	0	0	0	0	0	0	0	0	1	1
4930519G04Rik	67593	0	0	0	0	0	0	0	0	0	0	1	1
4930519H02Rik	75058	0	0	0	0	0	0	0	0	0	0	1	1
4930519K11Rik	78019	0	0	0	0	0	0	0	0	0	0	1	1
4930520O04Rik	75116	3.98166	3.75573	3.52253	4.26693	4.21788	3.46835	3.86544	3.49687	13.4488	-0.0599762	0.784183	0.998348
4930520P13Rik	75086	0	0	0	0	0	0	0	0	0	0	1	1
4930521E06Rik	75066	0	0	0	0	0	0	0	0	0	0	1	1
4930522H14Rik	67646	0	0	0	0	0	0	0	0	0	0	1	1
4930522O17Rik	78180	0	0	0	0	0	0	0	0	0	0	1	1
4930523C07Rik	67647	0	0	0	0	0	0	0	0	0	0	1	1
4930523O13Rik	74726	0	0	0	0	0	0	0	0	0	0	1	1
4930524B15Rik	67592	0	0	0	0	0	0	0	0	0	0	1	1
4930524B17Rik	74725	0	0	0	0	0	0	0	0	0	0	1	1
4930524C18Rik	75822	0	0	0	0	0	0	0	0	0	0	1	1
4930524N10Rik	75071	0	0	0	0	0	0	0	0	0	0	1	1
4930524O05Rik	75096	0	0	0	0	0	0	0	0	0	0	1	1
4930524O08Rik	74700	0	0	0	1.01006	0	0	0	0	0.126749	-0.0133069	0.804155	0.998348
4930525C09Rik	78127	0	0	0	0	0	0	0	0	0	0	1	1
4930525D18Rik	75100	0	0	0	0	0	0	0	0	0	0	1	1
4930525G20Rik	320163	0	2.27756	2.33208	2.01506	1.02558	0.827394	2.74758	1.30444	2.49024	-0.0307423	0.831543	0.998348
4930526H09Rik	102636142	0.865608	0	0	1.01006	0	0	0	0	0.229513	-0.0242607	0.651198	0.998348
4930526I15Rik	75135	6.86934	6.45275	7.59908	7.08599	6.09436	7.02611	6.55279	7.7022	128.382	-0.0487478	0.823939	0.998348
4930526L06Rik	75138	3.20494	4.1174	2.54655	3.71896	2.85094	3.12842	4.06339	2.61932	9.55133	-0.0803367	0.700529	0.998348
4930527F14Rik	67651	0	0	0	0	0	0	0	0	0	0	1	1
4930527G23Rik	78199	0	0	0	0	0	0	0	0	0	0	1	1
4930528A17Rik	67735	6.27531	6.1739	6.2793	6.47925	6.15853	5.76657	6.13556	6.16097	72.0344	-0.199601	0.24158	0.998348
4930528D03Rik	75223	0	0	0	0	0	0	0	0	0	0	1	1
4930528G23Rik	75831	0	0	0	0	0	0	0	0	0	0	1	1
4930528H21Rik	78034	0	0	0	0	0	0	0	0	0	0	1	1
4930528P14Rik	78193	0	0	0	0	0	0	0	0	0	0	1	1
4930529C04Rik	619677	0	0	0	0	0	0	0	0	0	0	1	1
4930529K09Rik	75155	0	0	0	0	0	0	0	0	0	0	1	1
4930529L06Rik	78023	0	0	0	0	0	0	0	0	0	0	1	1
4930532I03Rik	75833	0	0	0	0	0	0	0	0	0	0	1	1
4930532M18Rik	75233	0	0	0	0	0	0	0	0	0	0	1	1
4930533B01Rik	75166	0	0	0	0	1.61898	0.827394	0.777775	0.794886	0.536934	0.0936238	0.226953	0.998348
4930533N22Rik	75205	0	0	0	0	0	0	0	0	0	0	1	1
4930533P14Rik	75159	0	0	0	0	0	0	0	0	0	0	1	1
4930539C22Rik	75208	0	0	0	0	0	0	0	0	0	0	1	1
4930539E08Rik	207819	0	0	0	0	0	0	0	0	0	0	1	1
4930539J05Rik	319587	7.05918	6.63138	7.90623	7.13885	6.93294	7.20336	6.67887	7.94527	152.976	0.00674749	0.97525	0.998348
4930539M17Rik	75149	0	0	0	0	0	0	0	0	0	0	1	1
4930539N22Rik	75203	0	0	0	0	0	0	0	0	0	0	1	1
4930540M03Rik	78025	0	0	0	0	0	0	0	0	0	0	1	1
4930542C21Rik	75175	0	0	0	0	0	0	0	0	0	0	1	1
4930542D17Rik	75211	0	2.75977	0	0	0	0	0	0	0.72161	-0.0757932	0.273079	0.998348
4930543E12Rik	75239	0	0	0	0	0	0	0	0	0	0	1	1
4930543N07Rik	75187	0	0	0	0	0	0	0	0	0	0	1	1
4930544D05Rik	668433	0	0	0	0	0	0	0	0	0	0	1	1
4930544G11Rik	67653	0	0	0	0	0	0	0	0	0	0	1	1
4930544M13Rik	75161	0	0	0	0	0	0	0	0	0	0	1	1
4930545E07Rik	75162	0	0	0	0	0	0	0	0	0	0	1	1
4930545H06Rik	75148	0	0	0	0	0	0	0	0	0	0	1	1
4930545L23Rik	78805	0	0	0	0	0	0	0	0	0	0	1	1
4930546C10Rik	78931	0	0	0	0	0	0	0	0	0	0	1	1
4930546K05Rik	78194	0	0	0	0	0	0	0	0	0	0	1	1
4930547E08Rik	78031	0	1.54809	0	1.01006	2.85094	0	0.777775	0	1.23343	0.0607302	0.53823	0.998348
4930547E14Rik	75145	0	0	0	0	0	0	0	0	0	0	1	1
4930548G14Rik	75281	0	0	0	0	0	0	0	0	0	0	1	1
4930548H24Rik	67656	0	0	0	0	0	0	0	0	0	0	1	1
4930548J01Rik	78043	0	0	0	0	0	0	0	0	0	0	1	1
4930548K13Rik	75360	0	0	0	0	0	0	0	0	0	0	1	1
4930549C15Rik	75243	0	0	0	0	0	0	0	0	0	0	1	1
4930549G23Rik	75286	7.94726	7.92183	8.00924	8.16464	8.28896	7.95454	7.99233	7.91044	260.245	0.025072	0.833347	0.998348
4930550C14Rik	75311	0	0	0	0	0	0	0	0	0	0	1	1
4930550C17Rik	75245	0	0	0	0	0	0	0	0	0	0	1	1
4930550L24Rik	75352	0	0	0	0	0	0	0	0	0	0	1	1
4930552N02Rik	75367	0	0	0	0	0	0	0	0	0	0	1	1
4930552P12Rik	77594	0	0	2.08006	1.59836	0	1.34991	1.65235	0	1.11858	-0.0263292	0.79154	0.998348
4930553C11Rik	75315	0	0	0	0	0	0	0	0	0	0	1	1
4930553E22Rik	75247	0	0	0	0	0	0	0	0	0	0	1	1
4930553J12Rik	75351	0	0	0	0	0	0	0	0	0	0	1	1
4930554C24Rik	75253	0	0	0	0	0	0	0	0	0	0	1	1
4930554G24Rik	75280	0	0	0	0	0	0	0	0	0	0	1	1
4930554H23Rik	77631	0	0	0	0	0	0	0	0	0	0	1	1
4930554I06Rik	75354	0	0	0	0	0	0	0	0	0	0	1	1
4930555B11Rik	75279	0	0	0	0	0	0	0	0	0	0	1	1
4930555B12Rik	78086	0	0	0	0	0	0	0	0	0	0	1	1
4930555G01Rik	108978	0	0	0	0	0	0	0	0	0	0	1	1
4930555G21Rik	75252	0	0	0	0	0	0	0	0	0	0	1	1
4930555K05Rik	75361	0	0	0	0	0	0	0	0	0	0	1	1
4930556C24Rik	75310	0	0	0	0	0	0	0	0	0	0	1	1
4930556G01Rik	75332	0	0	0	0	0	0	0	0	0	0	1	1
4930556J02Rik	75349	0	0	0	0	0	0	0	0	0	0	1	1
4930556L07Rik	75283	0	0	0	0	0	0	0	0	0	0	1	1
4930556M19Rik	75259	0	0	0	0	0	2.49745	0	0	0.580858	0.0624734	0.325858	0.998348
4930556N09Rik	75301	0	0	0	0	0	0	0	0	0	0	1	1
4930556N13Rik	75285	0	0	0	1.01006	0	1.34991	1.28034	0.794886	0.590857	0.060141	0.457457	0.998348
4930557F10Rik	75322	0	0	0	0	0	0	0	0	0	0	1	1
4930557J02Rik	75357	0	0	0.853646	1.59836	0	2.03489	1.94783	0.794886	1.19073	0.078807	0.465682	0.998348
4930557K07Rik	78202	7.48702	7.42038	7.53146	7.47937	7.40797	7.56375	7.61511	7.18039	175.786	-0.0257238	0.845386	0.998348
4930558C23Rik	67654	0	0	0	0	0	0	0	0	0	0	1	1
4930558F17Rik	75330	0	0	0	0	0	0	0	0	0	0	1	1
4930558G05Rik	75274	0	0	0	0	0	0	0	0	0	0	1	1
4930558J18Rik	75323	0	0	0	0	0	0	0	0	0	0	1	1
4930558K02Rik	75368	0	0	0.853646	0	0	0	0	0	0.100883	-0.0133069	0.804155	0.998348
4930559C10Rik	75295	0	0	0	0	0	0	0	0	0	0	1	1
4930562C15Rik	78809	0.865608	0	2.8985	3.01756	1.61898	2.03489	0.777775	1.30444	2.7163	-0.120554	0.409333	0.998348
4930562F07Rik	75255	6.84891	6.64531	6.4621	6.82723	6.98105	6.94682	6.77613	6.44275	106.922	0.0807831	0.611292	0.998348
4930563D23Rik	75328	0	0	0	0	0	0	0	0	0	0	1	1
4930563E18Rik	75370	0	0	0	0	0	0	0	0	0	0	1	1
4930563E22Rik	75304	1.79341	0	0.853646	0	0	0.827394	2.19296	0	0.952536	0.019291	0.835826	0.998348
4930563F08Rik	75369	0	0	0	0	0	0	0	0	0	0	1	1
4930563H07Rik	75347	0	0	0	0	0	0	0	0	0	0	1	1
4930563M20Rik	78213	0	0	0	0	0	0	0	0	0	0	1	1
4930563M21Rik	75258	0	0	0	0	0	0	0	0	0	0	1	1
4930564C03Rik	75341	0	0	0	0	0	0	0	0	0	0	1	1
4930564D02Rik	75269	0	0	0	0	0	0	0	0	0	0	1	1
4930565D16Rik	75309	0	0	0	0	0	0	0	0	0	0	1	1
4930565N06Rik	68306	5.55576	4.33935	6.03485	6.28658	5.21926	5.16396	5.75146	5.90196	48.7101	-0.10814	0.611281	0.998348
4930567H12Rik	75930	0	0	0	0	0	0	0	0	0	0	1	1
4930567H17Rik	619303	0	0	0	0	0	0	0	0	0	0	1	1
4930567J20Rik	78221	0	0	0	0	0	0	0	0	0	0	1	1
4930567K12Rik	75845	0	0	0	0	0	0	0	0	0	0	1	1
4930567K20Rik	78056	0	0	0	0	0	0	0	0	0	0	1	1
4930568D16Rik	75859	0	0	0	0	0	0	0	0	0	0	1	1
4930568E12Rik	78219	0	0	0	0	0	0	0	0	0	0	1	1
4930568G15Rik	75857	0	0	0	0	0	0	0	0	0	0	1	1
4930570G19Rik	329782	0	0	0	0	0	0	0	0	0	0	1	1
4930571K23Rik	75861	0	0	0	0	0	0	0	0	0	0	1	1
4930571O06Rik	78048	0	0	0	0	0	0	0	0	0	0	1	1
4930572K03Rik	75916	0	0	0	0	0	0	0	0	0	0	1	1
4930572O03Rik	381715	0	0	0	0	0	0	0	0	0	0	1	1
4930572O13Rik	75862	0	0	0	0	0	0	0	0	0	0	1	1
4930573O16Rik	78049	0	0	0	0	0	0	0	0	0	0	1	1
4930577N17Rik	67746	5.85114	5.89944	6.249	6.01974	6.21996	6.20557	5.84409	5.73283	63.6652	-0.00312742	0.986131	0.998348
4930578C19Rik	75905	0	0	0	0	0	0	0	0	0	0	1	1
4930578E11Rik	78058	0	0	0	0	0	0	0	0	0	0	1	1
4930578I06Rik	67750	0	0	0	0	0	0	0	0	0	0	1	1
4930578M01Rik	75951	0	0	0.853646	0	0	0	0	0	0.100883	-0.0133069	0.804155	0.998348
4930578N18Rik	78215	0	0	0	0	0	0	0	0	0	0	1	1
4930579F01Rik	67741	0	0	0	0	0	0	0	0	0	0	1	1
4930579G18Rik	75913	8.98469	9.07114	9.04001	9.21231	9.05625	8.98729	9.07416	8.93802	528.173	-0.0609646	0.504274	0.998348
4930579G24Rik	75939	0	0	0	0	0	0	0	0	0	0	1	1
4930579H20Rik	75855	0	0	0	0	0	0	0	0	0	0	1	1
4930579J19Rik	75854	0	0	0	0	0	0	0	0	0	0	1	1
4930579K19Rik	75881	0	0	0	0	0	0	0	0	0	0	1	1
4930579P08Rik	75878	0	0	0	0	0	0	0	0	0	0	1	1
4930581F22Rik	78934	4.93527	5.07523	6.50118	5.34148	5.5732	5.82686	5.56808	6.94252	57.7816	0.294597	0.172224	0.998348
4930583I09Rik	78057	0	0	0	0	0	0	0	0	0	0	1	1
4930583K01Rik	67745	0	0	0	0	0	0	0	0	0	0	1	1
4930583P06Rik	75946	0	0	0	0	0	0	0	0	0	0	1	1
4930584F24Rik	75942	0	0	0	0	0	0	0	0	0	0	1	1
4930586N03Rik	75887	6.25991	6.52988	6.7913	6.44608	6.44245	6.58888	6.59605	6.23322	89.2736	-0.0401833	0.80708	0.998348
4930587E11Rik	75893	0	0	0	0	0	0	0	0	0	0	1	1
4930590J08Rik	381798	0	0	0	0	0	0	0	0	0	0	1	1
4930590L20Rik	75910	0	0	0	0	0	0	0	0	0	0	1	1
4930591A17Rik	68175	0	0	0	0	0	0	0	0	0	0	1	1
4930591E09Rik	75877	0	0	0	0	0	0	0	0	0	0	1	1
4930592A05Rik	75880	8.67803	8.87222	8.56185	8.84655	8.63179	8.53304	8.59819	8.16436	393.744	-0.233644	0.0440063	0.998348
4930592I03Rik	75853	0.865608	0	0	0	1.61898	1.34991	0.777775	1.30444	0.828375	0.112992	0.247293	0.998348
4930593A02Rik	71301	0	0	0	0	0	0	0	0	0	0	1	1
4930593C16Rik	78060	0	0	0	0	0	0	0	0	0	0	1	1
4930594C11Rik	77633	0	0	0	0	0	0	0	0	0	0	1	1
4930594O21Rik	75947	0	0	0	0	0	0	0	0	0	0	1	1
4930595D18Rik	78062	0.865608	0.972433	0	1.01006	0	0.827394	1.28034	0.794886	0.71708	0.00654787	0.94489	0.998348
4930595M18Rik	245492	0	0	0	0	0	0	0	0	0	0	1	1
4930596D02Rik	239036	0	0	0	0	0	0	0	0	0	0	1	1
4930596I21Rik	78229	0	0	0	0	0	0	0	0	0	0	1	1
4930597A21Rik	75389	0	0	0	0	0	0	0	0	0	0	1	1
4930597G03Rik	75377	0	0	0	0	0	0	0	0	0	0	1	1
4930598F16Rik	75381	0	0	0	0	0	0	0	0	0	0	1	1
4930599N23Rik	75379	8.99867	9.24592	8.99963	9.04238	9.27223	9.20549	9.14688	8.96373	553.085	0.0715547	0.466438	0.998348
4931402G19Rik	70933	7.44679	7.69948	7.31455	7.5591	7.75784	7.60451	7.73608	7.35246	188.723	0.0988573	0.460066	0.998348
4931403E22Rik	70942	6.78582	6.63138	6.62431	6.66371	6.45953	6.57722	6.75719	6.78798	100.461	-0.0191214	0.900312	0.998348
4931403G20Rik	70934	5.55576	5.82793	5.45201	5.06384	5.5732	5.8657	5.87954	5.60796	48.3288	0.181676	0.344051	0.998348
4931406B18Rik	74054	0	0	0	0	0	0	0	0	0	0	1	1
4931406C07Rik	70984	4.37369	3.53401	3.71215	4.26693	4.44067	3.36369	3.25909	3.58786	13.7849	-0.141124	0.51798	0.998348
4931406H21Rik	77592	0	0	0	0	0	0	0	0	0	0	1	1
4931406P16Rik	233103	2.35348	1.54809	2.54655	2.60169	2.03821	3.36369	3.55056	1.68024	5.15879	0.158066	0.395747	0.998348
4931408C20Rik	210940	0	0	0	0	0	0	0	0	0	0	1	1
4931408D14Rik	77059	2.35348	0	2.08006	1.01006	0	0.827394	0	0	1.14091	-0.146845	0.154781	0.998348
4931409K22Rik	231045	0	0	0	0	0	0	0	0	0	0	1	1
4931414P19Rik	74359	2.35348	3.27192	2.33208	2.33799	0	1.34991	1.94783	0.794886	3.25037	-0.304707	0.0643168	0.998348
4931417E11Rik	66740	0	0	0	0	0	0	0	0	0	0	1	1
4931419H13Rik	70970	0	0	0	0	0	0	0	0	0	0	1	1
4931420L22Rik	70972	0	0	0	0	0	0	0	0	0	0	1	1
4931423N10Rik	70981	0	0	0	0	0	0	0	0	0	0	1	1
4931428F04Rik	74356	1.40284	2.75977	2.54655	0	1.02558	1.34991	1.65235	2.22487	2.5828	-0.0712539	0.633741	0.998348
4931428L18Rik	70988	0	0	0	0	0	0	0	0	0	0	1	1
4931429L15Rik	74361	0	0	0	0	0	0	0	0	0	0	1	1
4931429P17Rik	70971	0	0	0	0	0	0	0	0	0	0	1	1
4931430N09Rik	74363	0	0	0	0	0	0	0	0	0	0	1	1
4931431B13Rik	70973	2.7559	4.59045	2.08006	3.33998	3.36766	0.827394	2.5853	3.06167	7.95598	-0.224044	0.24366	0.998348
4931431C16Rik	74364	10.5662	10.4884	10.1152	10.2715	10.5733	10.4636	10.4607	10.3762	1370.47	0.0937133	0.319931	0.998348
4931440F15Rik	216622	1.79341	1.54809	2.73323	1.59836	2.03821	1.73267	1.28034	0.794886	2.45784	-0.10211	0.508673	0.998348
4931440J10Rik	71000	5.76652	6.13493	5.99889	5.69208	5.98064	5.59225	6.24832	6.00461	60.4973	0.0527512	0.77373	0.998348
4931440P22Rik	71004	4.58611	4.40634	6.03485	4.60418	4.80376	5.10024	4.44096	6.28852	36.1541	0.135043	0.538217	0.998348
4932411N23Rik	237029	0	0	0	0	0	0	0	0	0	0	1	1
4932412D23Rik	75722	0	0	0	0	0	0	0	0	0	0	1	1
4932413F04Rik	319215	0	0	0	0	0	0	0	0	0	0	1	1
4932414J04Rik	237694	0	0	0	0	0	0	0	0	0	0	1	1
4932414N04Rik	75721	0	0	0	0	0	0	0	0	0	0	1	1
4932415M13Rik	211496	0	0	0	0	0	0	0	0	0	0	1	1
4932416H05Rik	654409	5.55576	5.72672	6.06994	5.77457	5.7502	6.02861	5.87954	6.27489	58.6661	0.162153	0.377217	0.998348
4932429P05Rik	245509	0	0	0	0	0	0	0	0	0	0	1	1
4932435O22Rik	319819	0	0	0	0	0	0	0	0	0	0	1	1
4932438A13Rik	229227	0	0	0	1.59836	0	2.99463	2.40242	0	1.66065	0.131577	0.218876	0.998348
4932438H23Rik	74387	0	2.53872	1.7745	1.01006	1.61898	1.73267	1.65235	0	1.84805	-0.031873	0.804666	0.998348
4932441J04Rik	319216	3.54688	4.26909	3.1812	4.7742	4.50789	4.1097	3.86544	3.39975	15.5684	-0.0224924	0.917951	0.998348
4932443I19Rik	403185	0	0	0	0	0	0	0	0	0	0	1	1
4932702P03Rik	73326	4.68163	3.27192	4.22923	4.34098	4.37016	3.90117	4.18171	4.52658	17.895	0.0216165	0.921484	0.998348
4933400A11Rik	66747	0	0	0	0	0	0	0	0	0	0	1	1
4933400B14Rik	71052	0	0	0	0	0	0	0	0	0	0	1	1
4933400C23Rik	331003	0	0	0	0	0	0	0	0	0	0	1	1
4933400F21Rik	74403	0	0	0	0	0	0	0	0	0	0	1	1
4933400L20Rik	71058	0	0	0	0	0	0	0	0	0	0	1	1
4933401B06Rik	71011	0	0	0	0	0	0	0	0	0	0	1	1
4933401D09Rik	71008	0	0	0	0	0	0	0	0	0	0	1	1
4933401H06Rik	71038	0	0	0	0	0	0	0.777775	0	0.0893105	0.00860071	0.872665	0.998348
4933402C06Rik	71029	0	0	0	0	0	0	0	0	0	0	1	1
4933402D24Rik	74426	0.865608	3.64913	1.38633	1.01006	1.02558	2.84716	1.94783	0.794886	3.22756	-0.0599808	0.690169	0.998348
4933402E13Rik	74437	0	0	0	0	0	0	0	0	0	0	1	1
4933402J07Rik	330820	0	0	0	0	0	0	0	0	0	0	1	1
4933402J10Rik	71057	0	0	0	0	0	0	0	0	0	0	1	1
4933402J15Rik	74425	0	0	0	0	0	0	0	0	0	0	1	1
4933402N03Rik	233918	0	0	0	0	0	0	0	0	0	0	1	1
4933402N22Rik	545732	0	0	0	0	0	0	0	0	0	0	1	1
4933403O08Rik	71030	0	0	0	0	0	0	0	0	0	0	1	1
4933404G15Rik	74066	0	0	0	0	0	0	0	0	0	0	1	1
4933404K08Rik	74061	0	0	0	0	0	0	0	0	0	0	1	1
4933404K13Rik	71018	0	0	0	0	0	0	0	0	0	0	1	1
4933404O12Rik	66752	0	0	0	1.01006	1.61898	0	0	0	0.385695	0.0104841	0.859309	0.998348
4933405D12Rik	74057	0	0	0	0	0	0	0	0	0	0	1	1
4933405E24Rik	71056	0	0	0	0	0	0	0	0	0	0	1	1
4933405L10Rik	71046	0	0	0	0	0	0	0	0	0	0	1	1
4933405O20Rik	243996	0	0	0	0	0	0	0	0	0	0	1	1
4933406C10Rik	74076	0	0	0	0	0	0	0	0	0	0	1	1
4933406D12Rik	74065	0	0	0	0	0	0	0	0	0	0	1	1
4933406F09Rik	68308	0	0	0	0	0	0	0	0	0	0	1	1
4933406G16Rik	74059	0	0	0	0	0	0	0	0	0	0	1	1
4933406I18Rik	71045	0	0	0	0	0	0	0	0	0	0	1	1
4933406J10Rik	77800	0	0	0.853646	0	0	0	1.28034	0	0.279504	0.00860071	0.872665	0.998348
4933406K04Rik	71033	0	0	0	0	0	0	0	0	0	0	1	1
4933406M09Rik	240755	3.07021	1.54809	0.853646	1.59836	2.36265	0.827394	1.94783	1.30444	2.67547	-0.060472	0.691872	0.998348
4933407E24Rik	108809	0	0	0	0	0	0	0	0	0	0	1	1
4933407G14Rik	71125	0	0	0	0	0	0	0	0	0	0	1	1
4933407I05Rik	74072	0	0	0	0	0	0	0	0	0	0	1	1
4933407K13Rik	74396	0	0	0	0	0	0	0	0	0	0	1	1
4933407L21Rik	71141	0	0	0	0	1.02558	0	0	0	0.129473	0.00860071	0.872665	0.998348
4933408B17Rik	271508	0	0	0	0	0	0	0	0	0	0	1	1
4933408J17Rik	74454	7.37	7.21148	7.60507	7.43779	7.41674	7.50345	7.2858	7.51779	170.667	0.0172185	0.896465	0.998348
4933408N05Rik	71122	0	0	0	0	0	0	0	0	0	0	1	1
4933409F18Rik	74668	0	0	0	0	0	0	0	0	0	0	1	1
4933409G03Rik	227998	0	0	0	0	0	0	0	0	0	0	1	1
4933409K07Rik	108816	0	0	0	1.01006	0	0	0	0	0.126749	-0.0133069	0.804155	0.998348
4933411E08Rik	71067	0	0	0	0	0	0	0	0	0	0	1	1
4933411G06Rik	71090	0	0	0	0	0	0	0	0	0	0	1	1
4933411K16Rik	66765	0	0	0	0	0	0	0	0	0	0	1	1
4933412E12Rik	71086	0	0	0	0	0	0	0	0	0	0	1	1
4933412E24Rik	71088	0	0	0	0	0	0	0	0	0	0	1	1
4933412O06Rik	71071	0	0	0	0	0	0	0	0	0	0	1	1
4933413J09Rik	71106	0.865608	0	0.853646	0	1.02558	0	0	0.794886	0.424987	-0.00250723	0.971734	0.998348
4933413L06Rik	71100	0	0	0	0	0	0	0	0	0	0	1	1
4933415F23Rik	66755	0	0	0	0	0	0	0	0	0	0	1	1
4933416C03Rik	619332	0	0	0	0	0	0	0	0	0	0	1	1
4933416E03Rik	71081	0	0	0	0	0	0	0	0	0	0	1	1
4933416I08Rik	71159	0	0	0	0	0	0	0	0	0	0	1	1
4933416M06Rik	71174	0	0	0	0	0	0	0	0	0	0	1	1
4933416M07Rik	71082	6.86934	7.01084	6.84292	6.97409	7.18992	7.00016	6.91072	7.10537	126.305	0.113851	0.420239	0.998348
4933416O17Rik	67550	0	0	0	0	0	0	0	0	0	0	1	1
4933417A18Rik	66761	0	0	0	0	0	0	0.777775	0	0.0893105	0.00860071	0.872665	0.998348
4933417D19Rik	71186	4.93527	4.99044	5.50425	5.18942	5.7502	5.72492	5.01958	5.09053	38.6859	0.176401	0.388964	0.998348
4933417E11Rik	71134	0	0	0	0	0	0	0	0	0	0	1	1
4933417G07Rik	71182	0	0	0	0	0	0	0	0	0	0	1	1
4933417O13Rik	71153	0	0	0	0	0	0	0	0	0	0	1	1
4933421I07Rik	71162	0	0	0	0	0	0	0	0	0	0	1	1
4933421O10Rik	100504166	0	0	0	0	0	0	0	0	0	0	1	1
4933422A05Rik	71133	0	0	0	0	0	0	0	0	0	0	1	1
4933424G05Rik	74456	0	1.54809	0	1.01006	0	0.827394	0	0	0.464096	-0.0382122	0.575011	0.998348
4933424G06Rik	71166	0	0	0	0	0	0	0	0	0	0	1	1
4933425B07Rik	74458	0	0	0	0	0	0	0	0	0	0	1	1
4933425L06Rik	66763	0	0	0	0	0	0	0	0	0	0	1	1
4933427D06Rik	232217	0	0	0	0	0	0	0	0	0	0	1	1
4933427D14Rik	74477	0	0	0	0	0	0	0	0	0	0	1	1
4933427E11Rik	66769	2.35348	1.95845	1.38633	3.01756	1.61898	0	2.19296	2.78231	3.40407	-0.0671444	0.676954	0.998348
4933427E13Rik	71234	0	0	0	0	0	0	0	0	0	0	1	1
4933427I22Rik	71235	0	0	0	0	0	0	0	0	0	0	1	1
4933428C19Rik	71293	0	0	0	0	0	0	0	0	0	0	1	1
4933428G20Rik	100141474	6.82818	6.65912	7.05916	6.66371	6.94512	7.00016	6.91926	7.27926	121.13	0.199722	0.184812	0.998348
4933429K18Rik	71232	0	0	0	0	0	0	0	0	0	0	1	1
4933429O19Rik	66770	0	1.54809	0	1.01006	0	0	0	0	0.367286	-0.0420101	0.47287	0.998348
4933430H16Rik	71285	0	0	0	0	0	0	0	0	0	0	1	1
4933430I17Rik	214106	0	0	1.38633	0	0	0	0.777775	0	0.291076	-0.0134986	0.802756	0.998348
4933430M04Rik	71316	0	0	0	0	0	0	0	0	0	0	1	1
4933430N04Rik	71249	0	0	0	0	0	0	0	0	0	0	1	1
4933431E20Rik	329735	6.18037	5.77821	5.86546	5.30494	6.07232	5.76657	5.87954	5.58605	55.7344	0.00771698	0.967534	0.998348
4933431G14Rik	71265	5.01078	4.1174	5.22179	4.34098	5.17858	5.68204	5.58964	5.23829	34.0801	0.453997	0.0307949	0.998348
4933432G23Rik	71196	0	0	0	0	0	0	0	0	0	0	1	1
4933432I03Rik	71264	3.20494	0	0	1.01006	2.03821	1.34991	2.40242	1.30444	2.45602	0.0158425	0.906704	0.998348
4933432I09Rik	66779	0	0	0	0	0	0	0	0	0	0	1	1
4933432K03Rik	75793	0	0	0	0	0	0	0	0	0	0	1	1
4933433F19Rik	71314	0	0	0	0	0	0	0	0	0	0	1	1
4933433G08Rik	66785	0	0	0	0	0	0	0	0	0	0	1	1
4933433G15Rik	71274	0	0	0	0	0	0	0	0	0	0	1	1
4933433G19Rik	71226	9.27623	9.35804	9.33684	9.28211	9.56635	9.33224	9.18811	8.89635	625.007	-0.0472782	0.674067	0.998348
4933433H22Rik	74473	0	0.972433	1.38633	1.01006	0	0	0	0	0.448783	-0.0696689	0.305427	0.998348
4933434E20Rik	99650	0	0.972433	0.853646	1.01006	1.61898	1.34991	0	2.61932	1.44354	0.121316	0.307614	0.998348
4933436E23Rik	71209	0	0	0	0	0	0	0	0	0	0	1	1
4933436H12Rik	71244	0	0	0	0	0	0	0	0	0	0	1	1
4933436I01Rik	66780	0	0	0	0	0	0	0	0	0	0	1	1
4933438B17Rik	71247	0	0	0	0	0	0	0	0	0	0	1	1
4933438K21Rik	71270	0	0	0	0	0	0	0	0	0	0	1	1
4933439C10Rik	74476	7.2889	6.94477	7.03273	7.20974	7.12717	7.2987	7.53956	7.27242	148.554	0.173449	0.218302	0.998348
4933439K11Rik	71319	1.40284	0	1.7745	1.01006	0	1.34991	2.40242	2.43553	1.91561	0.100557	0.448379	0.998348
4933440J02Rik	71321	0	0	0	0	0	0	0	0	0	0	1	1
4933440M02Rik	71208	0	0	0	0	0	0	0	0	0	0	1	1
5031410I06Rik	381622	0	0	0	0	0	0	0	0	0	0	1	1
5031425E22Rik	269630	5.60532	5.07523	5.55467	5.06384	5.7777	5.28353	5.35794	5.47124	41.7535	0.090507	0.6479	0.998348
5031425F14Rik	319684	0	0.972433	0	1.01006	1.61898	0	0	0	0.505964	-0.00113281	0.986986	0.998348
5031426D15Rik	68144	0	0	0	0	0	0	0	0	0	0	1	1
5031434C07Rik	100503613	0	0	0	0	0	0	0	0	0	0	1	1
5031434O11Rik	100039684	0	0	0.853646	0	1.02558	0	0	0.794886	0.322223	0.0110209	0.855721	0.998348
5031439G07Rik	223739	2.56868	0	3.04676	3.18776	2.36265	2.68288	1.28034	2.43553	4.46391	-0.0794463	0.647864	0.998348
5033403F01Rik	75958	2.56868	0	0	2.01506	1.02558	1.34991	0.777775	0	1.40923	-0.0849843	0.445874	0.998348
5033403H07Rik	75954	0	0	0	0	0	0	0	0	0	0	1	1
5033404E19Rik	114668	0	0	0	0	0	0	0	0	0	0	1	1
5033406O09Rik	77675	0	0	0	0	0	0	0	0	0	0	1	1
5033417F24Rik	75995	3.07021	3.64913	3.1812	3.18776	3.85451	3.25085	3.36293	3.75425	9.86175	0.126737	0.556315	0.998348
5033428I22Rik	75996	0	0	0	0	0	0	0	0	0	0	1	1
5330411J11Rik	76676	0	0	0	0	0	0	0	0	0	0	1	1
5330413P13Rik	414081	0	0	0	0	0	0	0	0	0	0	1	1
5330417C22Rik	229722	0	0	0	1.01006	0	0	0	0.794886	0.218617	-0.00235308	0.965024	0.998348
5330434G04Rik	100043213	0	0	0	0	0	0	0	0	0	0	1	1
5330439B14Rik	321015	0	0	0	0	0	0	0	0	0	0	1	1
5430401F13Rik	71392	0	0	0	0	0	0	0	0	0	0	1	1
5430402E10Rik	71351	0	0	0	0	0	0	0	0	0	0	1	1
5430402O13Rik	73183	0	0	0	1.01006	0	0	0	0	0.126749	-0.0133069	0.804155	0.998348
5430403N17Rik	330737	0	0	0	0	0	0	0	0	0	0	1	1
5430405H02Rik	74487	2.10045	1.54809	1.7745	1.01006	2.03821	2.68288	1.28034	2.61932	2.96877	0.130589	0.426526	0.998348
5430416N02Rik	100503199	0	0	0.853646	0	0	0	0.777775	0	0.190193	-0.00235308	0.965024	0.998348
5430419D17Rik	71395	0	0	0	0	0	0	0	0	0	0	1	1
5430421F17Rik	74489	0	0	0	0	0	0	0	0	0	0	1	1
5430425K12Rik	71416	0	0	0	0	0	0	0	0	0	0	1	1
5430427M07Rik	71349	0	0	0	0	0	0.827394	0	0	0.0968097	0.00860071	0.872665	0.998348
5430427O19Rik	71398	1.40284	0	0	1.59836	0	2.03489	0	1.97811	1.21373	0.0423158	0.679252	0.998348
5430428K19Rik	71422	0	0	0	0	0	0	0	0	0	0	1	1
5430431A17Rik	71368	1.40284	1.95845	2.33208	1.01006	2.03821	0.827394	2.5853	0	2.3079	-0.0149768	0.915957	0.998348
5430434I15Rik	71342	0	0	0	0	0	0	0	0	0	0	1	1
5430437J10Rik	71432	0	0	0	0	0	0	0	0.794886	0.0918676	0.00860071	0.872665	0.998348
5430440P10Rik	71362	0	0	0	0	0	0	0	0	0	0	1	1
5530400C23Rik	232426	0	0	0	0	0	0	0	0	0	0	1	1
5530401A14Rik	71388	0	0	0	0	0	0	0	0	0	0	1	1
5530601H04Rik	71445	0	0	0	1.01006	0	0	0	0	0.126749	-0.0133069	0.804155	0.998348
5730403I07Rik	70487	0	0	0	0	0	0	0	0	0	0	1	1
5730405O15Rik	70489	0	0	0	0	0	0	0	0	0	0	1	1
5730408K05Rik	67531	0	0	0	0	0	0	0	0	0	0	1	1
5730409E04Rik	230757	1.40284	0	0	0	1.61898	0	0	0	0.464473	0.000623424	0.992103	0.998348
5730412P04Rik	70491	0	0	0	0	0	0	0	0	0	0	1	1
5730416F02Rik	70550	0	0	0	0	0	0	0	0	0	0	1	1
5730420D15Rik	70523	0	0	0	0	0	0	0	0.794886	0.0918676	0.00860071	0.872665	0.998348
5730422E09Rik	433966	0	0	0	0	0	0	0	0	0	0	1	1
5730435O14Rik	70538	0	0	0	0	0	0	0	0	0	0	1	1
5730455P16Rik	70591	1.40284	0	0	0	1.61898	0	0	0	0.464473	0.000623424	0.992103	0.998348
5730460C07Rik	70594	0	0	0	0	0	0	0	0	0	0	1	1
5730480H06Rik	70592	0	0	0	0	0	0	0	0	0	0	1	1
5730488B01Rik	70602	0	0	0	0	0	0	0	0	0	0	1	1
5730507C01Rik	236366	0	0	0	0	0	0	0	0	0	0	1	1
5730522E02Rik	70626	0	0	0	0	0	0	0	0	0	0	1	1
5730559C18Rik	67313	0	0	0	0	0	0	0	0	0	0	1	1
5830411N06Rik	244234	0	0	0	0	0	0	0	0	0	0	1	1
5830416I19Rik	74757	0	0	0	0	0	0	0	0	0	0	1	1
5830417I10Rik	100302730	4.05485	4.03513	3.52253	4.41142	3.85451	4.3478	4.06339	4.38152	16.2719	0.0834312	0.703599	0.998348
5830418P13Rik	100529079	0.865608	0	0	0	0	0	0.777775	0	0.192074	-0.00235308	0.965024	0.998348
5830428M24Rik	76062	0	0	0	0	0	0	0	0	0	0	1	1
5830432E09Rik	67765	7.5891	7.4365	7.29985	7.39497	7.90849	7.47861	7.69189	7.42829	185.161	0.180335	0.182318	0.998348
5830444B04Rik	641454	0	0	0	0	0	0	0	0.794886	0.0918676	0.00860071	0.872665	0.998348
5830454E08Rik	76100	0	0.972433	0	0	0	0	0	0.794886	0.212136	-0.00235308	0.965024	0.998348
5830473C10Rik	622307	0	0	0	0	0	0	0	0	0	0	1	1
5930403L14Rik	320939	0	0	0	0	0	0.827394	0	0	0.0968097	0.00860071	0.872665	0.998348
5930412G12Rik	319616	0	0	0	0	0	0	0	0	0	0	1	1
5930430L01Rik	319982	0	0	0	0	0	0	0	0	0	0	1	1
5930438M14Rik	328324	0	0	0	0	0	0	0	0	0	0	1	1
6030407O03Rik	109198	0	0	0	0	0	0	0	0	0	0	1	1
6030408B16Rik	77717	0	0	0	0	0	0	0	0	0	0	1	1
6030419C18Rik	319477	0	0	0	0	0	0	0	0	0	0	1	1
6030440G07Rik	77878	0	0	0	0	0	0	0	0	0	0	1	1
6030443J06Rik	320719	0	0	0	0	0	0	0	0	0	0	1	1
6030458C11Rik	77877	0	0	0	1.59836	0	1.34991	0	0	0.447118	-0.00358065	0.954202	0.998348
6030466F02Rik	234863	0	0	0	0	0	0	0	0	0	0	1	1
6030468B19Rik	77727	0	0	0	1.01006	1.02558	0.827394	0	0.794886	0.4449	0.0339424	0.636074	0.998348
6030469F06Rik	100043065	0	0	0	0	0	0	0	0	0	0	1	1
6030471H07Rik	78238	0	0	0	0	0	0	0	0	0	0	1	1
6030498E09Rik	77883	0	0	0	0	0	0	0	0	0	0	1	1
6230400D17Rik	76133	6.54034	6.8028	6.4621	6.93875	6.5259	6.42949	6.43859	6.47886	95.2297	-0.193683	0.221206	0.998348
6330403K07Rik	103712	0	0	0	1.59836	1.02558	0	1.28034	1.68024	0.837195	0.0534478	0.556873	0.998348
6330407A03Rik	70720	0	0	0	0	0	0	0	0	0	0	1	1
6330409D20Rik	70730	6.22862	5.94522	5.60338	6.08584	6.17929	5.84641	6.56373	6.17571	67.7547	0.183848	0.315024	0.998348
6330410L21Rik	319224	0	0	0	0	0	0	0	0	0	0	1	1
6330415B21Rik	70753	0	0	0	0	0	0	0	0	0	0	1	1
6330415G19Rik	320020	6.54034	6.54483	6.0525	6.6492	6.31686	6.54168	6.64837	6.54848	88.998	0.0526355	0.749848	0.998348
6330418K02Rik	69004	4.37369	2.27756	2.33208	3.18776	3.50562	2.99463	1.28034	3.06167	7.72912	-0.127968	0.510296	0.998348
6330549D23Rik	229613	2.7559	1.95845	1.38633	2.01506	1.61898	2.03489	3.63596	1.97811	4.10479	0.111684	0.521362	0.998348
6430411K18Rik	76880	0	0	0	0	0	0	0	0	0	0	1	1
6430503K07Rik	78068	0	0	0	0	0	0	0	0	0	0	1	1
6430531B16Rik	381933	6.50159	6.68633	6.57631	6.81429	6.60478	6.51749	6.07568	6.11581	89.9127	-0.256862	0.12064	0.998348
6430548M08Rik	234797	3.07021	1.54809	1.38633	2.33799	1.61898	2.68288	1.65235	0.794886	3.17058	-0.0866782	0.592597	0.998348
6430550D23Rik	320095	1.40284	0	0	1.01006	0	0	0	0	0.332276	-0.0394132	0.487129	0.998348
6430562O15Rik	320893	7.45357	7.61703	7.39976	7.45456	7.23029	7.45333	7.59392	7.04242	169.788	-0.120658	0.385135	0.998348
6430571L13Rik	235599	0	0.972433	0	0	0	0	0	0	0.120268	-0.0133069	0.804155	0.998348
6430573F11Rik	319582	0	0	0	0	0	0	0	0	0	0	1	1
6430584L05Rik	330324	0	0	0	0	0	0	0	0	0	0	1	1
6430706D22Rik	78605	0	0	0	0	0	0	0	0	0	0	1	1
6430710C18Rik	76218	0	0	0	0	0	0	0	0	0	0	1	1
6530402F18Rik	76220	0	0	0	0	0	0	0	0	0	0	1	1
6530403H02Rik	320739	0	0	0	0	0	0	0	0	0	0	1	1
6530411M01Rik	67791	0	0	0	0	0	0	0	0	0	0	1	1
6720468P15Rik	78073	0	0	0	0	0	0	0	0	0	0	1	1
6720483E21Rik	77741	0	0	0	0	0	0	0	0	0	0	1	1
6720489N17Rik	211378	0	0	0	0	0	0	0	0	0	0	1	1
6820408C15Rik	228778	0	0	0	0	0	0	0	0	0	0	1	1
6820431F20Rik	547150	1.40284	0	0	0	0	1.73267	0.777775	0	0.585267	0.0251194	0.735646	0.998348
7420426K07Rik	546157	0	0	0	0	0	0	0	0	0	0	1	1
7420461P10Rik	100038657	0	0	0	0	0	0	0	0	0	0	1	1
7420700N18Rik	74517	0	0	0	0	0	0	0	0	0	0	1	1
7420701I03Rik	71457	0	0	0	0	0	0	0	0	0	0	1	1
7530416G11Rik	328577	0	0	0	0	0	0	0	0	0	0	1	1
7630403G23Rik	77119	0	0	0	0	0	0	0	0	0	0	1	1
8030411F24Rik	78609	0	0	0	0	0	0	0	0	0	0	1	1
8030423F21Rik	211001	0	0	0	0	0	0	0	0	0	0	1	1
8030423J24Rik	77166	0	0	0	0	0	0	0	0	0	0	1	1
8030442B05Rik	77543	0	0	0	0	0	0	0	0	0	0	1	1
8030443G20Rik	77173	0	0	0	0	0	0	0	0	0	0	1	1
8030451O07Rik	319533	0	0	0	0	0	0	0	0	0	0	1	1
8030455M16Rik	77171	0	0	0	0	0	0	0	0	0	0	1	1
8030462N17Rik	212163	0	0	0	0	0	0	0	0	0	0	1	1
8430408G22Rik	213393	2.9216	1.95845	1.7745	2.82456	1.61898	2.03489	2.89343	2.92874	4.52284	0.0102401	0.955577	0.998348
8430422H06Rik	74529	0	0	0	0	0	0	0	0	0	0	1	1
8430423G03Rik	71473	0	0	0	0	0	0	0	0	0	0	1	1
8430426J06Rik	78102	0	0	0	0	0	0	0	0	0	0	1	1
8430429K09Rik	71523	0	0	0	0	0	0	0	0	0	0	1	1
8430430B14Rik	78148	0	0	0	0	0	0	0	0	0	0	1	1
8430431K14Rik	78103	0	0	0	0	0	0	0	0	0	0	1	1
8430436N08Rik	71510	0	0	0	0	0	0	0	0	0	0	1	1
8430437L04Rik	74541	0	0	0	0	0	0	0	0	0	0	1	1
9030025P20Rik	100041574	4.4298	4.19524	3.1812	3.33998	3.50562	4.1097	4.29106	3.49687	13.8194	0.00750144	0.972553	0.998348
9030204H09Rik	77665	0	0	0	0	0	0	0	0	0	0	1	1
9030404E10Rik	71528	0	0	0	0	0	0	0	0	0	0	1	1
9030612E09Rik	74530	0	0	0	0	0	0	0	0	0	0	1	1
9030619P08Rik	105892	0	0	0	0	0	0	0	0	0	0	1	1
9030624G23Rik	66808	0	0	0	0	0	0	0	0	0	0	1	1
9030624J02Rik	71517	2.10045	0	2.08006	1.01006	0	0	0	1.30444	1.12507	-0.114167	0.263072	0.998348
9030625G05Rik	71545	0	0	0	0	0	0	0	0	0	0	1	1
9130008F23Rik	71583	0	0	0	0	0	0	0	0	0	0	1	1
9130011E15Rik	71617	0	0.972433	0	0	0	0.827394	0	1.68024	0.492681	0.0392659	0.574678	0.998348
9130015A21Rik	71581	0	0	0	0	0	0	0	0	0	0	1	1
9130015L21Rik	71613	0	0	0	0	0	0	0	0	0	0	1	1
9130019O22Rik	78921	0	0	0.853646	0	0	0	0	0	0.100883	-0.0133069	0.804155	0.998348
9130019P16Rik	100042056	7.69592	7.8753	7.59306	7.61986	7.64292	7.84703	7.80683	7.56335	208.389	0.0196586	0.874484	0.998348
9130023H24Rik	100043133	8.20611	8.2799	8.1634	8.08606	8.26487	8.12432	8.06726	7.93664	282.051	-0.0804104	0.472039	0.998348
9130024F11Rik	329160	4.4838	1.95845	3.04676	3.47767	2.36265	2.84716	3.79293	3.75425	9.6698	-0.0685065	0.737477	0.998348
9130204L05Rik	229550	0	0	0	0	0	0	0	0	0	0	1	1
9130209A04Rik	77668	0	0	0	0	0	0	0	0	0	0	1	1
9130221F21Rik	330350	0	0	0	0	0	0	0	0	0	0	1	1
9130221H12Rik	77124	10.6615	10.8692	10.5396	10.7783	10.6506	10.669	10.7057	10.4401	1627.73	-0.0930134	0.28469	0.998348
9130227L01Rik	329159	0	0	0	0	0	0	0	0	0	0	1	1
9130230L23Rik	231253	0	0	0	0	0	0	0	0	0	0	1	1
9130401M01Rik	75758	1.40284	0	0	0	1.61898	0	0	0	0.464473	0.000623424	0.992103	0.998348
9130409I23Rik	619326	0	0	0	0	0	0	0	0	0	0	1	1
9230009I02Rik	619293	0	0	0	0	0	0	0	0	0	0	1	1
9230102K24Rik	109335	0	0	0	0	0	0	0	0	0	0	1	1
9230102O04Rik	77682	0	0	0	0	0	0	0	0	0	0	1	1
9230104L09Rik	77705	0	0	0	0	0	0	0	0	0	0	1	1
9230105E05Rik	320626	0	0.972433	0	0	0	0.827394	0	0	0.217078	-0.00235308	0.965024	0.998348
9230110C19Rik	234912	0	0	0	0	0	0	0	0	0	0	1	1
9230110F15Rik	77080	0	0	0	0	0	0	0	0	0	0	1	1
9230112D13Rik	78243	0	0	0	0	0	0	0	0	0	0	1	1
9230112J17Rik	100504561	0	0	0	0	0	0	0	0	0	0	1	1
9230114K14Rik	414108	0	0	0	0	0	0	0	0	0	0	1	1
9230116L04Rik	321017	0	0	0	0	0	0	0	0	0	0	1	1
9230116N13Rik	320054	2.35348	3.40891	4.70149	4.10634	4.13525	3.97408	3.63596	3.97258	14.0491	0.0230745	0.914978	0.998348
9230117E06Rik	78082	0	0	0	0	0	0	0	0	0	0	1	1
9330020H09Rik	100048895	7.05918	7.12463	7.07652	6.86537	7.36329	7.39478	7.43622	7.35246	148.254	0.317697	0.0166709	0.998348
9330102E08Rik	330427	0	0	0	0	0	0	0	0	0	0	1	1
9330111N05Rik	319983	0	0	0	0	0	0	0	0	0	0	1	1
9330117O12Rik	328957	0	0	0	0	0	0	0	0	0	0	1	1
9330133O14Rik	100689703	2.35348	1.54809	1.38633	0	2.85094	2.49745	2.74758	2.61932	3.67137	0.266218	0.123054	0.998348
9330136K24Rik	319870	6.29054	6.05368	5.62713	6.52763	5.88274	6.23553	6.35291	6.20475	71.0296	0.0216316	0.905528	0.998348
9330151L19Rik	414085	0.865608	1.54809	0	1.01006	0	1.34991	1.28034	1.97811	1.20976	0.0510372	0.655105	0.998348
9330158H04Rik	319472	0	0	0	0	0	0	0	0	0	0	1	1
9330159F19Rik	212448	0	0	0	0	0	0	0	0	0	0	1	1
9330159M07Rik	319673	0	0	0	0	0	0.827394	0	0	0.0968097	0.00860071	0.872665	0.998348
9330162012Rik	493800	0	0	1.38633	1.01006	1.02558	0	0	1.97811	0.825458	0.0249654	0.778745	0.998348
9330162B11Rik	320272	0	0	0	0	0	0	0	0	0	0	1	1
9330175E14Rik	320377	3.64495	3.94787	3.71215	4.47858	4.44067	3.90117	4.23742	3.67345	15.4524	0.0575115	0.79322	0.998348
9330175M20Rik	442821	0	0	0	0	0	0	0	0	0	0	1	1
9330178D15Rik	329780	0	0	0	0	0	0	0	0	0	0	1	1
9330179D12Rik	77558	0.865608	0	0	0	0	0	0	0	0.102763	-0.0133069	0.804155	0.998348
9330182L06Rik	231014	0	0	0	0	0	0	0	0	0	0	1	1
9330182O14Rik	328531	0	0	0	0	0	0	0	0	0	0	1	1
9330188P03Rik	380930	0	0	0	0	0	0	0	0	0	0	1	1
9330199G10Rik	319466	0	0	0	0	0	0	0	0	0	0	1	1
9430007A20Rik	381572	0	0	0	0	0	0	0	0	0	0	1	1
9430014N10Rik	77248	0	0	0	0	0	0	0	0	0	0	1	1
9430015G10Rik	230996	1.40284	0	0	0	0	0	0	0	0.205527	-0.0242607	0.651198	0.998348
9430018G01Rik	319812	0	0	0	0	0	0	0	2.22487	0.459338	0.05047	0.385694	0.998348
9430019J16Rik	77269	0	0	0	0	0	0	0	0	0	0	1	1
9430021M05Rik	77288	0	0	0	0	0	0	0	0	0	0	1	1
9430037G07Rik	320692	0	0	0	0	0	0	0	0	0	0	1	1
9430038I01Rik	77252	1.40284	0	0.853646	2.82456	1.02558	2.28463	0	1.30444	1.86416	-0.0353395	0.778078	0.998348
9430041J12Rik	77323	0	0	0	0	0	0	0	0	0	0	1	1
9430060I03Rik	100037260	4.63466	5.5602	6.3806	5.18942	5.33485	5.4965	5.35794	6.05332	47.095	0.00473098	0.982225	0.998348
9430065F17Rik	77857	0	0	0	0	0	0	0	0	0	0	1	1
9430069I07Rik	77358	1.40284	1.54809	1.7745	1.01006	1.61898	0	1.65235	2.22487	1.86168	0.0182821	0.894074	0.998348
9430078K24Rik	77290	0	0	0	0	0	0	0	0	0	0	1	1
9430083A17Rik	77428	2.35348	0	0.853646	0	2.36265	0.827394	0	0	1.2294	-0.00503736	0.959321	0.998348
9430091E24Rik	434350	8.39059	8.26192	8.21916	8.28677	8.44718	8.42015	8.39884	8.2152	321.391	0.0757126	0.472503	0.998348
9530002B09Rik	77432	0	0	0	0	0	0	0	0	0	0	1	1
9530003J23Rik	77397	0	0	0	0	0	0	0	0	0	0	1	1
9530014B07Rik	77398	0	0	0	0	0	0	0	0	0	0	1	1
9530020I12Rik	77442	0	0	0	0	0	0	0	0	0	0	1	1
9530026F06Rik	77341	0	0	0	0	0	0	0	0	0	0	1	1
9530026P05Rik	330385	0	0	0	0	0	0	0	0	0	0	1	1
9530027J09Rik	100500713	9.49419	9.48937	9.40197	9.58798	9.61099	9.46465	9.65504	9.29777	725.272	0.0178262	0.849719	0.998348
9530036O11Rik	654796	0	0	0	0	0	0	0	0	0	0	1	1
9530051G07Rik	319781	0	0	0	0	0	0	0	0	0	0	1	1
9530052E02Rik	619321	5.4512	5.50013	6.0525	5.57421	5.63465	6.02861	5.54618	6.45488	55.5547	0.219684	0.263041	0.998348
9530053A07Rik	319482	0	0	0	0	1.02558	0	0.777775	0	0.218784	0.0195545	0.71556	0.998348
9530059O14Rik	319626	0	0	0	0	0	0	0	0	0	0	1	1
9530062K07Rik	78739	0	0	0.853646	1.01006	0	0	0	0	0.227632	-0.0242607	0.651198	0.998348
9530068E07Rik	213673	1.40284	1.54809	1.38633	0	0	0.827394	1.28034	1.97811	1.29073	0.000912262	0.993798	0.998673
9530077C05Rik	68283	1.79341	2.75977	2.8985	2.33799	2.36265	1.34991	2.19296	3.49687	4.78817	0.0153252	0.933276	0.998348
9530080O11Rik	319247	0	0	0	0	1.02558	0.827394	0	0	0.226283	0.0195545	0.71556	0.998348
9530082P21Rik	638247	8.93951	9.1441	8.5244	8.69596	8.7406	8.90344	8.78737	8.63881	447.339	-0.0678501	0.569464	0.998348
9530091C08Rik	320440	0	0	0	0	0	0	0	0	0	0	1	1
9630001P10Rik	319251	0	0	0	0	0	0	0	0	0	0	1	1
9630013A20Rik	319903	0	0	0	0	0	0	0	0	0	0	1	1
9630013K17Rik	78883	4.68163	4.90036	4.56058	4.47858	4.74924	4.55212	4.81508	4.43151	24.1878	-0.0135229	0.949328	0.998348
9630028B13Rik	319562	0	0	0	0	0	1.73267	0	0	0.290429	0.0305083	0.56968	0.998348
9630028H03Rik	320684	0	0	0	0	0	0	0	0	0	0	1	1
9630028I04Rik	319720	0	0	0	0	0	0	0	0	0	0	1	1
9830107B12Rik	328829	0	0	0	0	0	0	0	0	0	0	1	1
9830132P13Rik	329753	0	0	0	0	0	0	0	0	0	0	1	1
9830166K06Rik	402757	0	0	0	0	0	0	0	0	0	0	1	1
9930012K11Rik	268759	3.07021	2.53872	3.52253	3.33998	2.36265	2.49745	3.4598	3.83076	7.98115	0.00789098	0.969438	0.998348
9930014A18Rik	320469	8.14037	8.24372	8.44977	7.98575	8.33597	8.21359	8.27785	8.5254	309.904	0.116687	0.325944	0.998348
9930021J03Rik	240613	2.35348	2.27756	3.04676	1.59836	3.2151	2.84716	1.94783	3.06167	5.24251	0.122788	0.520171	0.998348
9930104L06Rik	194268	0	0	0	0	0	0	1.28034	0	0.178621	0.0195545	0.71556	0.998348
9930111H07Rik	77762	0	0	0.853646	0	0	0	0	0	0.100883	-0.0133069	0.804155	0.998348
9930111J21Rik1	667214	0	0	0	0	2.36265	0	1.28034	0	0.696513	0.0867961	0.24392	0.998348
9930111J21Rik2	245240	0	0	0	0	0	0	0	0.794886	0.0918676	0.00860071	0.872665	0.998348
A130010J15Rik	319266	5.95037	5.98958	5.69613	5.80105	5.7502	5.90353	5.63183	5.42262	53.8922	-0.140197	0.446262	0.998348
A130077B15Rik	319272	0	0	1.38633	0	0	0	0	0	0.201765	-0.0242607	0.651198	0.998348
A1bg	117586	0	0	0	0	0	0	0	0	0	0	1	1
A1cf	69865	0	0	0	0	1.02558	0	0	0	0.129473	0.00860071	0.872665	0.998348
A230001M10Rik	319951	0	0	0	0	0	0	0	0	0	0	1	1
A230009B12Rik	319750	0.865608	0	0	1.59836	0	1.34991	0	0.794886	0.641749	-0.00977414	0.904903	0.998348
A230020J21Rik	100125339	8.25352	8.47586	8.97208	8.43784	8.06176	8.52396	8.10519	9.24981	377.703	0.00614137	0.976551	0.998348
A230028O05Rik	319487	0	0	0	0	0	0	0	0	0	0	1	1
A230050P20Rik	319278	4.05485	4.1174	4.0994	4.18887	4.57212	3.97408	3.25909	3.29562	15.0314	-0.130918	0.550227	0.998348
A230056J06Rik	319469	0.865608	0	0	0	0	0	0	0	0.102763	-0.0133069	0.804155	0.998348
A230056P14Rik	320845	7.09432	7.32837	7.46711	7.40363	7.50165	7.1414	7.17604	7.40345	158.993	-0.017326	0.900582	0.998348
A230057D06Rik	319893	0	0	0	0	0	0	0	0	0	0	1	1
A230065H16Rik	380787	0	0	0	0	0	0	0	0	0	0	1	1
A230070E04Rik	100043072	0	0	0	0	0	0	0	0	0	0	1	1
A230072C01Rik	320742	6.76416	7.12463	6.70465	7.05332	6.87046	6.83382	6.86724	6.55976	114.942	-0.114649	0.451922	0.998348
A230072E10Rik	331547	0	0	0	0	0	0	0	0	0	0	1	1
A230077H06Rik	320210	0	0	0	0	0	0	0	0	0	0	1	1
A230103J11Rik	320466	9.59118	9.57194	9.3916	9.48559	9.71244	9.52655	9.54619	9.45106	742.125	0.0464083	0.599463	0.998348
A230107N01Rik	320919	0	0	0	0	0	0	0	0	0	0	1	1
A230108P19Rik	320132	0	0	0	0	0	0	0	0	0	0	1	1
A2m	232345	0	0	0	0	0	0	0	0	0	0	1	1
A2ml1	NA	0	0	0	0	0	0	0	0	0	0	1	1
A330008L17Rik	234624	0	0	0	0	0	0	0	0	0	0	1	1
A330009N23Rik	380977	1.40284	0.972433	0.853646	1.01006	0	0	0	2.43553	1.10463	0.00135813	0.989376	0.998348
A330015K06Rik	102637797	0	0	0	0	0	0	0	0	0	0	1	1
A330023F24Rik	320977	2.7559	1.54809	2.54655	2.82456	1.02558	2.49745	3.1472	1.30444	4.20216	-0.0572435	0.744407	0.998348
A330032B11Rik	319931	5.15091	4.1174	4.65603	3.92561	4.29602	4.29186	4.66064	3.90341	20.5976	-0.135401	0.536055	0.998348
A330033J07Rik	320614	0	0	0	1.01006	1.02558	0	0	2.22487	0.71556	0.0653164	0.414065	0.998348
A330035P11Rik	319727	2.9216	2.27756	0.853646	2.82456	4.37016	3.74326	3.36293	2.43553	7.88574	0.386685	0.0519839	0.998348
A330040F15Rik	74333	2.35348	2.95141	3.52253	3.18776	3.63153	3.65732	2.89343	3.75425	8.92306	0.18434	0.383349	0.998348
A330041J22Rik	319556	2.7559	1.54809	3.04676	1.59836	2.62735	2.68288	1.94783	2.78231	4.53854	0.0366624	0.842245	0.998348
A330048O09Rik	320315	0	0	0	0	0	0	0	0	0	0	1	1
A330049N07Rik	327768	0	0	0	0	0	0	0	0	0	0	1	1
A330069E16Rik	606735	0	0	0	0	0	0	1.28034	0	0.178621	0.0195545	0.71556	0.998348
A330070K13Rik	381673	0	0	0	0	0	0	0	0	0	0	1	1
A330074K22Rik	434353	0	0	0	0	0	0	0	0	0	0	1	1
A330076C08Rik	100503592	0	0	0	0	0	0	0	0	0	0	1	1
A330076H08Rik	320026	0	0	0	0	0	0	0	0	0	0	1	1
A330093E20Rik	107003	0	0	0	0	0	0	0	0	0	0	1	1
A330102I10Rik	77920	0	0	0	0	0	0	0	0	0	0	1	1
A3galt2	215493	0	0	0	0	0	0	0	0.794886	0.0918676	0.00860071	0.872665	0.998348
A430005L14Rik	97159	0	0	0	1.59836	0	2.03489	1.65235	0	0.908669	0.0555734	0.5268	0.998348
A430033K04Rik	243308	0	0	0	0	0	1.34991	0	0	0.193619	0.0195545	0.71556	0.998348
A430035B10Rik	320312	0	0	0	0	0	0	0.777775	0	0.0893105	0.00860071	0.872665	0.998348
A430046D13Rik	654440	0	0	0	0	0	0	0	0	0	0	1	1
A430057M04Rik	319486	8.1192	8.53319	8.10539	8.42938	7.88339	8.24339	8.10144	8.32508	299.397	-0.141821	0.260946	0.998348
A430078G23Rik	319493	0	0	0	0	0	0	0	0	0	0	1	1
A430078I02Rik	320486	3.90456	4.85311	4.56058	4.18887	4.29602	4.89024	4.06339	4.27601	20.3882	-0.00170112	0.993785	0.998673
A430085M09Rik	623726	0	0	0	0	0	0	0	0	0	0	1	1
A430088P11Rik	106059	8.14876	7.96692	7.77417	7.83374	7.8514	8.01626	8.27453	7.82885	249.988	0.0615021	0.632066	0.998348
A430089I19Rik	331195	0	0	0	0	0	0	0	0	0	0	1	1
A430090L17Rik	319803	0.865608	1.54809	0	1.01006	0	0	2.19296	0	0.916602	-0.000760148	0.993356	0.998572
A430093F15Rik	403202	0	0	0	0	0	0	0	0	0	0	1	1
A430105I19Rik	214239	0	0	0	0	0	0	0	0	0	0	1	1
A4galt	239559	0	0	0	0	0	0	0	0	0	0	1	1
A4gnt	333424	0	0	0	0	0	0	0	0	0	0	1	1
A530006G24Rik	381384	0	0	0	0	0	0	0	0	0	0	1	1
A530013C23Rik	329562	0	0	0	0	0	0	0	0	0	0	1	1
A530016L24Rik	319942	0	0	0	0	0	0	0	0	0	0	1	1
A530021J07Rik	330578	0	0	0	0	0	0	0	0	0	0	1	1
A530032D15Rik	381287	0	0	1.38633	0	0	0.827394	1.65235	0	0.566507	0.0239026	0.745409	0.998348
A530046M15Rik	328190	0	0	0	0	0	0	0	0	0	0	1	1
A530050N04Rik	442846	0	0	0	0	0	0	0	0	0	0	1	1
A530053G22Rik	208079	0	0	0	0	0	0	0	0	0	0	1	1
A530058N18Rik	320846	0	0	0	0	0	0	0	0	0	0	1	1
A530064D06Rik	328830	0	0	0	0	0	0	0	0	0	0	1	1
A530065N20Rik	328263	0	0	0	0	0	0	0	0	0	0	1	1
A530072M11Rik	100415915	0	0	0	0	0	0	0	0	0	0	1	1
A530088E08Rik	664702	8.33658	8.22991	7.81611	8.29145	8.10582	7.9455	8.26115	8.06492	281.343	-0.074811	0.549791	0.998348
A530099J19Rik	319293	0	0	0	0	0	0	0	0	0	0	1	1
A630001G21Rik	319997	0	0	0	0	0	0	0	0	0	0	1	1
A630010A05Rik	545280	0	0	0	0	0	0	0	0	0	0	1	1
A630012P03Rik	100504594	0	0	0	0	0	0	0	0	0	0	1	1
A630019I02Rik	408254	1.40284	1.54809	1.38633	2.01506	2.03821	2.03489	1.94783	1.68024	2.43658	0.0706164	0.655849	0.998348
A630020A06	328489	0.865608	0.972433	0	0	0	0.827394	0.777775	0.794886	0.50102	0.0119866	0.8801	0.998348
A630023A22Rik	105518	0	0	0	0	0	0	0	0	0	0	1	1
A630023P12Rik	231603	0	0	0	0	0	0	0	0	0	0	1	1
A630033H20Rik	213438	0	0	0	1.59836	1.61898	0	0	0	0.512445	-0.000821861	0.989906	0.998348
A630066F11Rik	320642	1.40284	0	1.7745	2.33799	2.36265	2.03489	2.5853	1.68024	2.82108	0.125702	0.427771	0.998348
A630072M18Rik	320770	6.81771	6.55962	7.53146	6.92677	6.85763	7.06	6.73801	7.76203	134.879	0.122907	0.503196	0.998348
A630073D07Rik	381819	0	0	0	0	0	0	0	0	0	0	1	1
A630075F10Rik	100043910	0	0	0	0	0	0	0	0	0	0	1	1
A630076J17Rik	319929	0	0	0	0	0	0	0	0	0	0	1	1
A630077J23Rik	319973	0	0	0	0	0	0	0	0	0	0	1	1
A630089N07Rik	320586	0	0	0	0	0	0	0	0	0	0	1	1
A630095E13Rik	235973	0	0	0	0	0	0	0	0	0	0	1	1
A630095N17Rik	381272	0	0	0	0	0	0	0	0	0	0	1	1
A730004F24Rik	320449	0	0	0	0	0	0	0	0	0	0	1	1
A730006G06Rik	320638	0	0	0	0	0	0	0	0	0	0	1	1
A730008H23Rik	212427	0	0	0	0	0	0	0	0	0	0	1	1
A730017C20Rik	225583	0	0	0	0	0	0	0	0	0	0	1	1
A730017L22Rik	613258	0	0	0	0	0	0	0	0	0	0	1	1
A730018C14Rik	100504733	0	0	0	0	0	0	0	0	0	0	1	1
A730020E08Rik	100504262	0	0	0	0	0	0	0	0	0	0	1	1
A730020M07Rik	100503044	0	0	0.853646	0	3.04448	0	1.94783	0	1.36444	0.138162	0.16876	0.998348
A730036I17Rik	329513	0	0	0	0	0	0	0	0	0	0	1	1
A730043L09Rik	330958	0	0	0	0	0	0	0	0	0	0	1	1
A730046J19Rik	319764	0	0	0	0	0	0	0	0	0	0	1	1
A730056A06Rik	319783	0	0	0	0	0	0	0	0	0	0	1	1
A730063M14Rik	100504703	2.56868	2.75977	3.04676	2.82456	2.36265	2.84716	0	0.794886	4.39087	-0.212029	0.218693	0.998348
A730082K24Rik	101786	0	0	0	0	0	0	0	0	0	0	1	1
A730085K08Rik	654800	1.40284	0	1.7745	1.01006	0	0.827394	0	1.30444	0.915469	-0.0608479	0.540354	0.998348
A730090N16Rik	319798	0	0	0	0	0	0	0	0	0	0	1	1
A830009L08Rik	320297	0	0	0.853646	0	0	0	0	0	0.100883	-0.0133069	0.804155	0.998348
A830010M20Rik	231570	0	1.54809	0	0	0	0	0	0	0.240537	-0.0242607	0.651198	0.998348
A830011K09Rik	319702	0	0	0	0	0	0	0	0	0	0	1	1
A830018L16Rik	320492	0	0	0	0	0	0	0	0	0	0	1	1
A830019L24Rik	320072	0	0	0	0	0	0	0	0	0	0	1	1
A830029E22Rik	320566	0	0	0	0	0	0	0	0	0	0	1	1
A830052D11Rik	402767	0	0	0	0	0	0	0	0	0	0	1	1
A830082K12Rik	320174	0	0	0	0	0	0	0	0	0	0	1	1
A830082N09Rik	414093	0	0	0	0	0	0	0	0	0	0	1	1
A930001A20Rik	77127	0	0	0	0	0	0	0	0	0	0	1	1
A930001C03Rik	319314	3.07021	3.64913	3.87971	3.01756	3.2151	3.46835	3.71658	3.97258	10.6203	0.0784453	0.716456	0.998348
A930002C04Rik	319467	0	0	0	0	0	0	0	0	0	0	1	1
A930003A15Rik	68162	0	0	0	0	0	0	0	0	0	0	1	1
A930003O13Rik	330052	0	0	0	0	0	0	0	0	0	0	1	1
A930004D18Rik	77940	2.9216	0.972433	2.54655	3.33998	4.0476	3.65732	2.19296	3.29562	7.63162	0.24352	0.219934	0.998348
A930005H10Rik	68161	0	0	0	0	0	0	0.777775	0	0.0893105	0.00860071	0.872665	0.998348
A930006I01Rik	319854	0	0	0	0	0	0	0	0	0	0	1	1
A930006K02Rik	100503120	0	0	0	0	0	0	0	0	0	0	1	1
A930007I19Rik	77779	0	0	0.853646	0	0	0	0	0.794886	0.19275	-0.00235308	0.965024	0.998348
A930009A15Rik	77798	0	0	0	0	0	0	0	0	0	0	1	1
A930011G23Rik	319818	0	0	0	0	0	0	0	0	0	0	1	1
A930012L18Rik	626275	2.10045	0	0	0	0	0	0	0.794886	0.502922	-0.0415228	0.524127	0.998348
A930013F10Rik	68074	0	0	1.38633	0	0	0	0	0	0.201765	-0.0242607	0.651198	0.998348
A930015D03Rik	77810	5.55576	5.50013	4.87022	5.54318	5.29734	5.39394	5.45513	4.57187	38.6497	-0.119632	0.560431	0.998348
A930016O22Rik	100503495	2.10045	0.972433	0	0	0	0.827394	0	0.794886	0.72	-0.0542987	0.523561	0.998348
A930017M01Rik	239410	0	0	0	0	0	0	0	0	0	0	1	1
A930018P22Rik	68243	0	0	0	0	0	0	0	0	0	0	1	1
A930019D19Rik	77806	1.40284	1.95845	0	1.01006	0	2.68288	0	1.97811	1.73822	0.0489128	0.680543	0.998348
A930024E05Rik	109202	0	0	0	0	0	0	0	0	0	0	1	1
A930031H19Rik	77835	0	0	0	0	0	0	0	0	0	0	1	1
A930033H14Rik	320700	0	0	0	0	0	0.827394	0	0	0.0968097	0.00860071	0.872665	0.998348
A930041C12Rik	78443	0	0	0	0	0	0	0.777775	0	0.0893105	0.00860071	0.872665	0.998348
AA387883	100043450	0	0	0	0	0	0	0	0	0	0	1	1
AA388235	433100	0	0	0	0	0	0	0	1.30444	0.183735	0.0195545	0.71556	0.998348
AA413626	100359413	0	0	0	0	0	0	0	0	0	0	1	1
AA414768	245350	0	0	0	0	0	0	0	0	0	0	1	1
AA465934	613254	1.40284	0	0	0	0	0	0	0	0.205527	-0.0242607	0.651198	0.998348
AA467197	433470	0	0	0	0	0	0	0	0	0	0	1	1
AA536875	380934	0	0	0	0	0	0	0	0	0	0	1	1
AA543186	100272219	0	0	0	0	0	0	0	0	0	0	1	1
AA543401	100417434	0	0	0	0	0	0.827394	0	0	0.0968097	0.00860071	0.872665	0.998348
AA545190	57866	0	0	0	0	0	0	0	0	0	0	1	1
AA619741	241051	0	0	0	0	0	0	0	0	0	0	1	1
AA792892	100554	0	0	0	0	0	0	0	0	0	0	1	1
AA986860	212439	0	0	0	0	0	0	1.28034	0	0.178621	0.0195545	0.71556	0.998348
AB124611	382062	2.35348	2.27756	1.38633	2.01506	1.61898	1.34991	0	0	2.02947	-0.187395	0.174072	0.998348
AF067061	236546	0	0	0	0	0	0	0	0	0	0	1	1
AF067063	380878	0	0	0	0	0	0	0	0	0	0	1	1
AF357355	100303646	0	0	0	0	0	0	0	0	0	0	1	1
AF357359	100303647	0	0	0	0	0	0	0	0	0	0	1	1
AF357399	100302567	0	0	0	0	0	0	0	0	0	0	1	1
AF357425	449562	0	0	0	0	0	0	0	0	0	0	1	1
AF357426	449561	0	0	0	0	0	0	0	0	0	0	1	1
AF366264	231201	0	0	0	0	0	0	0	0	0	0	1	1
AF529169	209743	0	0	0	0	0	1.34991	0	0	0.193619	0.0195545	0.71556	0.998348
AI115009	99542	0	0	0	0	0	0	0	0	0	0	1	1
AI182371	98870	0	0	0	0	0	0	0	0	0	0	1	1
AI197445	105120	0	0	0	0	0	0	0	0	0	0	1	1
AI314180	230249	2.35348	0	1.38633	1.59836	0	0	0	2.22487	1.42842	-0.0652236	0.542774	0.998348
AI314278	101521	0	0	0	0	0	0	0	0	0	0	1	1
AI413582	106672	0.865608	0	0.853646	0	0	1.34991	2.40242	0	0.933129	0.0781908	0.404118	0.998348
AI427809	381524	0	0	0	0	0	0	0	0	0	0	1	1
AI429214	621080	0	0	0	0	0	0	0	0	0	0	1	1
AI450353	103729	0	0.972433	2.08006	0	1.02558	1.34991	0	0	0.846892	-0.0320536	0.720467	0.998348
AI463170	100504549	1.40284	1.54809	0	1.59836	0	0	0	2.22487	1.1589	-0.03048	0.76012	0.998348
AI464131	329828	0	0	0	0	0	0	0	0	0	0	1	1
AI467606	101602	0	0	0	0	2.36265	0	0	0	0.517892	0.0541703	0.368817	0.998348
AI504432	229694	0	0	0	0	0	0	0	0	0	0	1	1
AI506816	433855	0	0	0	0	0	0	0	0	0	0	1	1
AI507597	100165	5.01078	5.19375	4.9095	4.47858	5.50902	5.0673	4.70083	5.49494	32.9197	0.201643	0.334589	0.998348
AI593442	330941	0	0	0	0	0	0	0	0	0	0	1	1
AI597479	98404	1.40284	0	0	0	1.61898	0	2.40242	1.30444	1.18407	0.112362	0.279112	0.998348
AI606473	99686	0	0	0	0	0	0	0	0	0	0	1	1
AI646519	99041	0	0	0	0	0	0	0	0	0	0	1	1
AI661453	224833	2.10045	0	1.38633	1.59836	1.02558	2.03489	0.777775	1.97811	1.83981	0.0178604	0.895262	0.998348
AI662270	100043636	2.10045	1.54809	0	2.60169	0	0	1.28034	0	1.46396	-0.156746	0.161518	0.998348
AI837181	107242	0	0	2.08006	0	1.02558	2.03489	1.65235	0	1.18817	0.0507079	0.616388	0.998348
AI839979	100740	2.35348	1.95845	1.38633	2.33799	2.85094	1.34991	1.94783	1.30444	3.09482	-0.0170273	0.917968	0.998348
AI846148	68229	0	0	0.853646	0	0	0.827394	0	0	0.197692	-0.00235308	0.965024	0.998348
AI847159	100048701	0	0	0	0	0	0	0	0	0	0	1	1
AI854703	243373	0	0	0	0	0	0	0	0	0	0	1	1
AI987944	233168	0	0	0	0	0	1.34991	0	0	0.193619	0.0195545	0.71556	0.998348
AU015228	99169	0	0	0	0	0	0	0	0	0	0	1	1
AU015791	104932	0	0	0	0	0	0	0	0	0	0	1	1
AU015836	385493	0	0	0	0	0	0	0	0	0	0	1	1
AU016765	100043582	0	0	0	0	0	0	0	0	0	0	1	1
AU018091	245128	0	0	0	0	0	0	0	0	0	0	1	1
AU019823	270156	6.81771	7.21148	6.77012	6.93875	6.94512	6.91013	6.54177	6.83518	116.96	-0.111844	0.464566	0.998348
AU019990	767814	0.865608	0	0	0	0	0	0	0	0.102763	-0.0133069	0.804155	0.998348
AU021063	105968	1.40284	1.95845	0.853646	3.18776	3.04448	3.46835	3.55056	3.18338	6.19625	0.368495	0.0567532	0.998348
AU021092	239691	0	0	0	1.01006	0	0	0	0.794886	0.218617	-0.00235308	0.965024	0.998348
AU022252	230696	0	0	0	0	0	0	0	0	0	0	1	1
AU022751	102991	0	0	0	0	0	0	0	0	0	0	1	1
AU022754	105975	0	0	0	0	0	0	0	0	0	0	1	1
AU022793	105976	0	0	0	0	0	0	1.28034	0	0.178621	0.0195545	0.71556	0.998348
AU023762	102688	0	0	0	0	0	0	0	0	0	0	1	1
AU040320	100317	6.50159	6.40441	6.44883	6.63456	6.58935	6.23553	6.43859	6.46692	87.6085	-0.0545976	0.731448	0.998348
AU040972	104522	0.865608	0	0	1.01006	1.02558	0	0	0.794886	0.450853	-0.0033015	0.963418	0.998348
AU041133	216177	0	0	0	0	0	0	0	0	0	0	1	1
AV039307	100502700	7.77386	7.73249	7.56873	7.642	7.46828	7.74134	7.64631	7.47671	197.832	-0.083868	0.49965	0.998348
AV051173	100502959	12.0323	12.3057	11.8275	12.5201	12.0903	11.8264	11.8569	11.4623	4159.42	-0.307835	0.059797	0.998348
AV064505	102722	0	0	0	0	0	0	0	0	0	0	1	1
AV320801	331531	0	0	0	0	0	0	0	0	0	0	1	1
AW011738	100382	0	0	1.38633	1.01006	0	0.827394	0	0	0.425324	-0.0345846	0.60291	0.998348
AW046200	100502619	1.40284	0	1.38633	0	1.02558	1.34991	0.777775	0.794886	0.911563	0.015286	0.882798	0.998348
AW112010	107350	0	0	0	1.59836	0	0	0	0	0.253499	-0.0242607	0.651198	0.998348
AW146154	101835	0	0	0	1.59836	0	0	0	0	0.253499	-0.0242607	0.651198	0.998348
AW209491	105351	0	0	0	0	0	0	0	0	0	0	1	1
AW495222	105364	0	0	0	0	0	0	0	0	0	0	1	1
AW549542	100993	0	0	0	0	0	0	0	0	0	0	1	1
AW549877	106064	0	0	1.38633	0	0	1.34991	0	1.68024	0.670987	0.0380586	0.629458	0.998348
AW551984	244810	0	0	0	0	0	0	0	0	0	0	1	1
AW554918	225289	0	0	0	0	0	1.34991	0	0	0.193619	0.0195545	0.71556	0.998348
AW822252	331578	0	0	0	0	0	0	0	0	0	0	1	1
AY074887	246735	8.31067	8.32388	8.04495	8.55138	8.25023	8.27259	8.2712	7.71234	300.2	-0.155893	0.241152	0.998348
AY358078	278676	0	0	0	0	0	0	0	0	0	0	1	1
AY512915	414067	0	0	0	0	0	0	0	0	0	0	1	1
AY512931	434310	0	0	0	0	0	0	0	0.794886	0.0918676	0.00860071	0.872665	0.998348
AY702102	446211	0	0	0	0	0	0	0	0	0	0	1	1
AY702103	446210	0	0	0	0	0	0	0	0	0	0	1	1
AY761184	382000	0	0	0	0	0	0	0	0	0	0	1	1
AY761185	100503970	0	0	0	0	0	0	0	0	0	0	1	1
Aaas	223921	0	0	0	0	0	0	0	0.794886	0.0918676	0.00860071	0.872665	0.998348
Aacs	78894	0	0	0	0	0	0	0	1.30444	0.183735	0.0195545	0.71556	0.998348
Aadac	67758	0	0	0	0	0	0	0	0	0	0	1	1
Aadacl2	639634	0	0	0	0	0	0	0	0	0	0	1	1
Aadacl3	230883	0	0	0	0	0	0	0	0	0	0	1	1
Aadacl4	381572	0	0	0	0	0	0	0	0	0	0	1	1
Aadat	23923	0	0	0	0	0	0	0	0	0	0	1	1
Aaed1	66129	1.40284	0	0	1.59836	0	1.34991	0	1.68024	0.928248	0.00326514	0.972235	0.998348
Aagab	66939	0	1.54809	2.08006	0	0	0	1.28034	1.30444	1.00642	-0.0405217	0.67515	0.998348
Aak1	269774	2.10045	0	0	0	0	1.34991	0	1.30444	0.788409	-0.00481568	0.953507	0.998348
Aamdc	66273	0	0	0	0	0	0	0	0	0	0	1	1
Aamp	227290	0.865608	3.40891	2.73323	2.33799	2.36265	0.827394	2.40242	2.78231	4.40413	-0.0797862	0.647171	0.998348
Aanat	11298	0.865608	0.972433	0	1.59836	0	1.34991	0	1.30444	0.853885	-0.0141503	0.882721	0.998348
Aar2	68295	0	0	0	0	0	0	0	0	0	0	1	1
Aard	239435	0	0	0	0	0	0	0	0	0	0	1	1
Aars	234734	1.79341	0	0	0	2.36265	0	0	0	0.826182	0.02037	0.79101	0.998348
Aars2	224805	0	0	1.38633	0	0	0	0	0	0.201765	-0.0242607	0.651198	0.998348
Aarsd1	69684	0	0	0	0	0	0	1.28034	0	0.178621	0.0195545	0.71556	0.998348
Aasdh	231326	0	0	0	0	0	0	0	0	0	0	1	1
Aasdhppt	67618	0	0	0	0	1.61898	1.34991	0	0	0.452565	0.0565021	0.369988	0.998348
Aass	30956	0	0	0	0	0	0	0	0	0	0	1	1
Aatf	56321	0	0	1.38633	0	0	0	1.28034	0	0.380386	-0.00368946	0.950298	0.998348
Aatk	11302	1.79341	0	0	1.59836	0	2.49745	1.28034	1.68024	1.59687	0.0707632	0.552855	0.998348
Abat	268860	0	1.54809	0.853646	1.01006	1.02558	0	0	0.794886	0.689509	-0.0455267	0.607678	0.998348
Abca1	11303	3.82311	3.12055	2.33208	3.60335	3.2151	3.74326	3.02589	3.29562	9.08527	0.0105314	0.960212	0.998348
Abca12	74591	0	0	0	0	0	0	0	0	0	0	1	1
Abca13	268379	0	0	0	0	0	0	0	0	0	0	1	1
Abca14	67928	0	0	0	0	0	0	0	0	0	0	1	1
Abca15	320631	0	0	0	0	0	0	0	0	0	0	1	1
Abca16	233810	0	0	0	0	0	0	0	0	0	0	1	1
Abca17	381072	2.56868	0.972433	0	1.01006	2.03821	0	1.94783	1.30444	1.79299	0.00694551	0.955872	0.998348
Abca2	11305	1.40284	0	0	1.59836	0	1.34991	0	0	0.652645	-0.0376816	0.627821	0.998348
Abca3	27410	5.83044	6.23046	5.71841	6.14905	5.5732	5.54517	5.54618	5.12132	52.9306	-0.414667	0.0276761	0.998348
Abca4	11304	0	0	0	0	0	0	0	0	0	0	1	1
Abca5	217265	0	0	0	0	0	0	0	0	0	0	1	1
Abca6	76184	0	0	0	0	0	0	0	0	0	0	1	1
Abca7	27403	0.865608	1.54809	0	0	1.02558	0	1.28034	1.97811	1.01886	0.0552853	0.588505	0.998348
Abca8a	217258	0	0	0	0	1.02558	0	0	0	0.129473	0.00860071	0.872665	0.998348
Abca8b	27404	0	1.95845	0	0	0	0	0	0	0.360805	-0.0352145	0.511681	0.998348
Abca9	217262	1.40284	1.54809	0	0	1.61898	0	0	0	0.70501	-0.0289356	0.715583	0.998348
Abcb10	56199	3.90456	2.95141	3.95672	5.06384	2.85094	4.17301	4.18171	4.38152	15.9913	-0.0612095	0.777693	0.998348
Abcb11	27413	0	0	0	0	0	0	0	0	0	0	1	1
Abcb1a	18671	0	0	0	0	0	0	0	1.97811	0.36747	0.0390963	0.467522	0.998348
Abcb1b	18669	1.79341	0.972433	1.7745	0	1.61898	2.28463	1.94783	1.30444	2.01518	0.0920932	0.518356	0.998348
Abcb4	18670	0	0.972433	0	2.01506	2.03821	2.49745	2.19296	1.68024	2.19195	0.191777	0.174604	0.998348
Abcb5	77706	0	0	0	0	0	0	0	0	0	0	1	1
Abcb6	74104	0	0	0.853646	0	0	0	0	0	0.100883	-0.0133069	0.804155	0.998348
Abcb7	11306	3.20494	0.972433	2.08006	0	0	0	1.28034	1.30444	1.91379	-0.162486	0.191381	0.998348
Abcb8	74610	1.40284	0.972433	0	1.59836	0	1.73267	1.94783	1.30444	1.4107	0.0468069	0.698722	0.998348
Abcb9	56325	1.40284	0	0	0	0	0	0	0	0.205527	-0.0242607	0.651198	0.998348
Abcc1	17250	0.865608	2.27756	1.38633	0	0	0	1.28034	1.68024	1.23983	-0.0488598	0.654172	0.998348
Abcc10	224814	0	0	0	0	0	0	0	0	0	0	1	1
Abcc12	244562	0	0	0	0	0	0	0	0	0	0	1	1
Abcc2	12780	0.865608	0	0	0	0	0	0	0	0.102763	-0.0133069	0.804155	0.998348
Abcc3	76408	2.10045	2.27756	2.54655	1.59836	2.03821	3.56592	3.25909	1.97811	4.93387	0.200538	0.281554	0.998348
Abcc4	239273	0	0	0	0	0	0	1.28034	0	0.178621	0.0195545	0.71556	0.998348
Abcc5	27416	0	0	1.38633	0	1.61898	1.73267	1.28034	1.30444	1.1135	0.121928	0.265919	0.998348
Abcc6	27421	0	0	0	0	0	0	0	0	0	0	1	1
Abcc8	20927	0	0	0	0	0	0	0	0	0	0	1	1
Abcc9	20928	0	0	0	0	0	0	0	0	0	0	1	1
Abcd1	11666	3.90456	4.26909	4.40439	4.71972	5.00331	4.17301	4.53288	4.96035	22.2721	0.210162	0.33299	0.998348
Abcd2	26874	0	0	0	0	0	0	0	1.30444	0.183735	0.0195545	0.71556	0.998348
Abcd3	19299	0	2.27756	1.38633	0	0	0	0	1.30444	0.866574	-0.0669133	0.437596	0.998348
Abcd4	19300	0	0	0	1.59836	0	0	0	0	0.253499	-0.0242607	0.651198	0.998348
Abce1	24015	0	0	0	0	1.61898	1.34991	0	0	0.452565	0.0565021	0.369988	0.998348
Abcf1	224742	2.9216	4.03513	3.41748	3.60335	3.2151	3.36369	1.94783	1.30444	8.08971	-0.296237	0.143041	0.998348
Abcf2	27407	1.40284	1.54809	0	2.33799	1.61898	1.34991	0.777775	1.97811	1.86241	-0.00477881	0.971897	0.998348
Abcf3	27406	0.865608	0	0	1.59836	0	0	0	0	0.356262	-0.0412135	0.477174	0.998348
Abcg1	11307	2.35348	2.75977	1.38633	0	2.36265	2.03489	1.65235	1.30444	2.79399	-0.0156502	0.919421	0.998348
Abcg2	26357	0	0	0	0	0	0	0	0	0	0	1	1
Abcg3	27405	0	0	0	0	0	0	0	0	0	0	1	1
Abcg4	192663	0	0	0	0	0	0	0	0	0	0	1	1
Abcg5	27409	0	0	0	0	0	0	0	0	0	0	1	1
Abcg8	67470	0	0.972433	0	1.59836	0	0	0	0	0.373767	-0.0424725	0.470398	0.998348
Abhd1	57742	8.41164	8.52568	8.42627	8.55527	8.82869	8.53906	8.37109	8.14202	357.684	0.00666219	0.957135	0.998348
Abhd10	213012	0	0	0	0	0	0	0	0	0	0	1	1
Abhd11	68758	0.865608	1.54809	0	0	0	1.34991	0	3.06167	1.4556	0.0971822	0.359479	0.998348
Abhd11os	69812	4.85557	5.11583	4.78832	4.26693	4.74924	4.77253	4.95458	4.77915	26.9006	0.0181957	0.931337	0.998348
Abhd12	76192	5.60532	4.33935	5.22179	5.44585	5.25883	5.1948	4.98745	4.96035	34.95	-0.0863855	0.679053	0.998348
Abhd12b	100504285	0	0	0	1.01006	0	0	0	0	0.126749	-0.0133069	0.804155	0.998348
Abhd13	68904	0	0	0	1.01006	0	0	1.28034	0	0.30537	0.00903858	0.869441	0.998348
Abhd14a	68644	0	0	0	0	0	0	0	0	0	0	1	1
Abhd14b	76491	0	0	0	0	0	1.34991	0	0	0.193619	0.0195545	0.71556	0.998348
Abhd15	67477	5.01078	2.27756	3.95672	3.82598	4.29602	3.82437	4.12376	4.65839	16.9118	0.0834907	0.700518	0.998348
Abhd16a	193742	0	0	0.853646	0	0	0	1.94783	0	0.458125	0.0331893	0.598328	0.998348
Abhd16b	241850	0	0.972433	0.853646	1.01006	1.02558	0.827394	0.777775	0.794886	0.755361	0.0129133	0.89707	0.998348
Abhd17a	216169	1.40284	0	0	2.60169	0	1.34991	1.28034	0	1.21151	-0.0612088	0.546571	0.998348
Abhd17b	226016	0	0.972433	0	2.01506	0	0	0	0	0.500516	-0.0649572	0.318639	0.998348
Abhd17c	70178	0	0	0	0	0	0	0	0	0	0	1	1
Abhd18	NA	0	0	0	0	0	0	0	0	0	0	1	1
Abhd2	54608	1.40284	0	1.38633	0	0	0	1.28034	0	0.585913	-0.0341116	0.64963	0.998348
Abhd3	106861	0	0	0	0	0	0	0	0	0	0	1	1
Abhd4	105501	1.40284	1.54809	0	1.59836	0	0	0.777775	0	0.788873	-0.100549	0.265325	0.998348
Abhd5	67469	0	0	0	0	0	1.34991	1.28034	0	0.372241	0.0478326	0.419471	0.998348
Abhd6	66082	0	0	0	0	0	0	0	0	0	0	1	1
Abhd8	64296	0	0	0.853646	0	0	0	0	1.97811	0.468353	0.0343981	0.587679	0.998348
Abi1	11308	3.64495	2.75977	4.0994	3.01756	3.04448	3.12842	4.57673	2.22487	10.2569	0.0116284	0.95498	0.998348
Abi2	329165	6.83858	6.55962	6.93144	6.82723	6.96917	6.87248	7.21818	6.70911	116.548	0.135768	0.375493	0.998348
Abi3	66610	9.26085	9.70428	8.85374	9.45673	9.00772	9.02852	9.10631	8.95308	586.094	-0.295681	0.018944	0.998348
Abi3bp	320712	3.20494	0.972433	1.38633	2.60169	1.02558	2.99463	1.65235	2.78231	3.98705	0.00512612	0.975729	0.998348
Abl1	11350	2.10045	3.12055	3.52253	4.0188	3.85451	2.99463	3.02589	3.90341	9.77894	0.0647016	0.758154	0.998348
Abl2	11352	3.20494	2.27756	3.41748	0	1.61898	2.99463	2.89343	1.30444	4.83706	-0.0705052	0.68275	0.998348
Ablim1	226251	0	0	0	0	0	0	0	0	0	0	1	1
Ablim2	231148	0	0	0	0	0	0	0	0	0	0	1	1
Ablim3	319713	0	0	0	0	0	0	0	0	0	0	1	1
Abo	80908	0	0	0	0	0	0	0	0	0	0	1	1
Abr	109934	3.90456	2.75977	3.79836	3.82598	3.36766	3.90117	3.4598	4.10171	11.9097	0.0478167	0.825838	0.998348
Abra	223513	0	0	0	0	0	0	0	0	0	0	1	1
Abracl	73112	0	1.54809	0	1.01006	0	1.34991	0	0	0.560905	-0.0242832	0.739068	0.998348
Abraxas1	NA	4.4298	3.40891	3.79836	4.47858	3.04448	4.1097	3.86544	4.61578	15.6236	-0.032559	0.881668	0.998348
Abraxas2	NA	1.79341	2.75977	2.8985	3.01756	2.62735	2.49745	3.02589	3.39975	6.03981	0.086315	0.663696	0.998348
Abt1	30946	0	0.972433	0	0	0	1.34991	0	0	0.313888	0.00919999	0.868272	0.998348
Abtb1	80283	0	1.54809	2.8985	0	0	0	1.28034	0	1.22622	-0.107258	0.267643	0.998348
Abtb2	99382	0	1.54809	0	0	0	0	0	0	0.240537	-0.0242607	0.651198	0.998348
Acaa1a	113868	1.79341	1.54809	2.8985	0	0	2.28463	2.19296	2.22487	2.74583	0.00506002	0.97261	0.998348
Acaa1b	235674	0	0	0	0	0	0	0	0	0	0	1	1
Acaa2	52538	0	0	1.7745	1.59836	0	0	0	0	0.556147	-0.0749214	0.275695	0.998348
Acaca	107476	0	0	0	1.59836	1.61898	0	0	0.794886	0.604312	0.0134672	0.856629	0.998348
Acacb	100705	0	0	0	0	0	0	0	0	0	0	1	1
Acad10	71985	2.10045	2.53872	3.52253	2.60169	3.04448	2.84716	2.5853	2.43553	5.81479	-0.0193194	0.921807	0.998348
Acad11	102632	0	0	0	0	0	0	1.28034	0	0.178621	0.0195545	0.71556	0.998348
Acad12	338350	0	0	0	0	0	0	0	0	0	0	1	1
Acad8	66948	0	0	0	0	0	0	0	1.30444	0.183735	0.0195545	0.71556	0.998348
Acad9	229211	0	0	0	0	0	0.827394	0	0	0.0968097	0.00860071	0.872665	0.998348
Acadl	11363	0.865608	1.54809	2.08006	0	0	1.34991	1.28034	0	1.11907	-0.0601747	0.570894	0.998348
Acadm	11364	1.40284	0	1.38633	1.59836	1.61898	0	2.40242	0	1.4556	0.0188297	0.868486	0.998348
Acads	11409	1.40284	0	1.38633	0	1.02558	0	0	0.794886	0.628633	-0.0337995	0.679862	0.998348
Acadsb	66885	1.40284	0	1.38633	0	0	0	0	1.30444	0.591027	-0.0334932	0.656597	0.998348
Acadvl	11370	5.30885	4.75371	5.158	4.60418	4.8563	4.3478	4.81508	5.02691	28.5904	-0.138059	0.513516	0.998348
Acan	11595	0	0	0	0	0	0	0	0	0	0	1	1
Acap1	216859	0.865608	0	0	0	0	0	0	0	0.102763	-0.0133069	0.804155	0.998348
Acap2	78618	2.9216	2.95141	4.22923	2.60169	3.85451	3.12842	2.74758	4.65839	10.9145	0.165845	0.425368	0.998348
Acap3	140500	2.10045	1.95845	3.1812	2.60169	0	2.68288	3.02589	1.30444	4.16894	-0.0802743	0.63757	0.998348
Acat1	110446	2.10045	1.54809	2.08006	2.01506	2.36265	2.49745	1.28034	0	2.71274	-0.0285109	0.852557	0.998348
Acat2	110460	0	1.54809	0	0	0	0	0	0	0.240537	-0.0242607	0.651198	0.998348
Acat3	224530	10.5701	10.5433	10.2637	10.5918	10.4526	10.3848	10.3949	10.2873	1388.95	-0.112488	0.18395	0.998348
Acbd3	170760	3.82311	2.95141	3.62045	4.18887	3.63153	3.36369	1.94783	3.06167	9.91503	-0.242644	0.251052	0.998348
Acbd4	67131	1.40284	1.54809	1.38633	1.59836	1.61898	1.34991	0.777775	2.43553	1.99441	0.0353249	0.807366	0.998348
Acbd5	74159	3.32815	2.95141	2.54655	3.82598	2.03821	2.84716	2.40242	2.78231	6.65901	-0.233277	0.248016	0.998348
Acbd6	72482	0.865608	0	0	0	0	0.827394	0	1.30444	0.383308	0.0261847	0.683871	0.998348
Acbd7	78245	0	0	0	0	0	0	0	0	0	0	1	1
Accs	329470	0	0	0	0	0	0	0	0	0	0	1	1
Accsl	381411	0	0	0	0	0	0	0	0	0	0	1	1
Acd	497652	3.82311	3.75573	3.95672	4.54275	3.95429	4.64436	3.4598	3.49687	15.1623	-0.039937	0.855279	0.998348
Ace	11421	0	0	0	0	0	0	0	0	0	0	1	1
Ace2	70008	0	0	0	0	0	0	0	0	0	0	1	1
Ace3	217246	0	0	0	0	0	0	0	0	0	0	1	1
Acer1	171168	0.865608	0	0.853646	1.01006	1.02558	0	0	0	0.459868	-0.0400085	0.582465	0.998348
Acer2	230379	0	0	0	0	0	0	0	0	0	0	1	1
Acer3	66190	0.865608	1.54809	0	1.59836	0	0	1.28034	0	0.77542	-0.0647637	0.463869	0.998348
Ache	11423	0	0	0	1.01006	0	0	0	0	0.126749	-0.0133069	0.804155	0.998348
Acin1	56215	7.56425	7.24847	7.39285	7.31454	7.81868	7.70432	7.67181	7.52931	185.442	0.268321	0.0363758	0.998348
Ackr1	13349	0	0	0	0	0	0	0	0	0	0	1	1
Ackr2	59289	0	0	0	0	0	0	0	0	0	0	1	1
Ackr3	12778	0	0	0	0	0	0	0	0	0	0	1	1
Ackr4	252837	5.58075	6.26697	5.78328	5.95046	5.7502	5.7459	6.26182	5.77217	59.0823	-0.00677791	0.971143	0.998348
Acly	104112	2.10045	0	0	0	2.03821	0	1.94783	1.30444	1.34045	0.067372	0.525416	0.998348
Acmsd	266645	0	0.972433	1.38633	1.01006	0	0.827394	0	0.794886	0.63746	-0.0472689	0.585467	0.998348
Acnat1	230161	0	0	0	0	0	0	0	0	0	0	1	1
Acnat2	209186	0	0	0	0	0	0	0	0	0	0	1	1
Aco1	11428	0	0	0	1.59836	0	0	1.94783	0	0.610741	0.0145246	0.835235	0.998348
Aco2	11429	3.90456	4.1174	3.87971	3.47767	3.50562	3.46835	3.1472	3.58786	11.6877	-0.209884	0.336213	0.998348
Acod1	NA	1.40284	1.54809	0	0	0	0	0	0.794886	0.537931	-0.0538266	0.458094	0.998348
Acot1	26897	0	0	0	0	0	0	0.777775	0	0.0893105	0.00860071	0.872665	0.998348
Acot10	64833	0	0	0	0	0	0	0	0	0	0	1	1
Acot11	329910	0	0.972433	0	1.59836	1.02558	0	0	0.794886	0.595108	-0.025007	0.752053	0.998348
Acot12	74156	0	0	0	0	0	0	0	0	0	0	1	1
Acot13	66834	1.40284	0	0.853646	1.59836	2.36265	2.03489	1.28034	0.794886	1.73553	0.102777	0.440211	0.998348
Acot2	171210	0	0	0	0	0	0	0	0	0	0	1	1
Acot3	171281	0	0	0	0	0	0	0	0	0	0	1	1
Acot4	171282	0	0	0	0	0	0	0	0	0	0	1	1
Acot5	217698	0	0	0	0	0	0	0	0	0	0	1	1
Acot6	217700	0	0	0	0	0	0	0	0	0	0	1	1
Acot7	70025	0.865608	0	0	0	0	0	0	0	0.102763	-0.0133069	0.804155	0.998348
Acot8	170789	4.81402	5.19375	5.158	5.37712	4.80376	5.28353	5.08178	5.12132	33.6932	-0.0400547	0.844159	0.998348
Acot9	56360	0	0	0	0	0	0	0	0	0	0	1	1
Acox1	11430	7.55166	7.49922	7.22399	7.5435	7.44274	7.31282	7.36297	7.30631	169.058	-0.0938622	0.471381	0.998348
Acox2	93732	0	0	0	0	0	0	0	0	0	0	1	1
Acox3	80911	0	0	2.54655	1.59836	0	1.34991	0	0	1.05241	-0.0859474	0.350712	0.998348
Acoxl	74121	1.79341	0.972433	0.853646	2.60169	1.02558	1.34991	2.19296	2.78231	2.66777	0.058772	0.701612	0.998348
Acp1	11431	0	0	0	0	0	0	0	0	0	0	1	1
Acp2	11432	6.69716	6.72621	6.95977	6.54339	6.5259	6.76358	6.76669	6.74908	104.581	-0.0294335	0.847219	0.998348
Acp4	NA	0	0	0	0	0	0	0	0	0	0	1	1
Acp5	11433	0	0	0	0	0	0	0	0	0	0	1	1
Acp6	66659	0	0	0	0	0	0	0	0	0	0	1	1
Acp7	NA	0	0	0	0	0	0	0	0	0	0	1	1
Acpp	56318	0	0	0	0	0	0	0	0	0	0	1	1
Acr	11434	0	0	0	0	0	0	0	0	0	0	1	1
Acrbp	54137	0	1.54809	1.38633	0	0	0	2.5853	0.794886	1.15934	0.0383067	0.698469	0.998348
Acrv1	11451	0	0	0	0	0	0	0	0	0	0	1	1
Acsbg1	94180	0	0	0	1.59836	0	0	0	0	0.253499	-0.0242607	0.651198	0.998348
Acsbg2	328845	0	0	0	0	0	0	0	0	0	0	1	1
Acsf2	264895	0	0	0	0	0	0	0	0.794886	0.0918676	0.00860071	0.872665	0.998348
Acsf3	257633	0	0	0	0	0	1.34991	0	0	0.193619	0.0195545	0.71556	0.998348
Acsl1	14081	0	1.54809	0	1.01006	1.61898	0	1.28034	0	0.804853	0.0104875	0.9054	0.998348
Acsl3	74205	0	0	0	0	0	0	1.28034	0	0.178621	0.0195545	0.71556	0.998348
Acsl4	50790	0	0	1.38633	2.33799	1.61898	0	0	1.30444	1.15144	-0.0372638	0.707829	0.998348
Acsl5	433256	2.9216	4.26909	4.51037	4.54275	4.21788	3.74326	3.4598	4.32973	16.0084	-0.102903	0.638153	0.998348
Acsl6	216739	0	0	0	0	0	0	0	0	0	0	1	1
Acsm1	117147	0	0	0	0	0	0	0	0	0	0	1	1
Acsm2	233799	0	0	0	0	0	0	0	0	0	0	1	1
Acsm3	20216	7.2348	6.96713	6.78075	6.76133	6.87046	6.9826	6.97768	6.51409	118.385	-0.0883954	0.571351	0.998348
Acsm4	233801	0.865608	0	0	0	0	0	0	0	0.102763	-0.0133069	0.804155	0.998348
Acsm5	272428	0	0	0	0	0	0	0	0	0	0	1	1
Acss1	68738	1.79341	3.53401	2.33208	1.01006	2.36265	0	2.19296	0	3.22685	-0.156153	0.289661	0.998348
Acss2	60525	0	0	0	2.01506	0	0.827394	0	0	0.477058	-0.0331647	0.601822	0.998348
Acss2os	74945	5.42383	5.72672	5.52968	4.9736	5.29734	5.44613	5.63183	5.37232	42.4282	0.0034098	0.986156	0.998348
Acss3	380660	0	0	0	0	0	0	0	0	0	0	1	1
Acta1	11459	0	0	0	0	0	0	0.777775	0	0.0893105	0.00860071	0.872665	0.998348
Acta2	11475	1.40284	0	0	1.59836	0	0	0	0.794886	0.550893	-0.0552104	0.45018	0.998348
Actb	11461	5.18391	5.03346	5.45201	5.18942	5.00331	5.1948	5.65247	5.51826	38.2745	0.106485	0.595629	0.998348
Actbl2	238880	0	0	0	0	0	0	0	0	0	0	1	1
Actc1	11464	0	0	0	0	0	0	0	0	0	0	1	1
Actg1	11465	3.44166	1.54809	2.8985	3.18776	2.36265	2.49745	2.74758	2.78231	5.84293	-0.101423	0.604674	0.998348
Actg2	11468	0	0	0	0	0	0	0	0	0	0	1	1
Actl10	70362	0	2.53872	0	0	0	0	1.94783	0.794886	1.05045	-0.0158023	0.859089	0.998348
Actl11	67722	0	0	0	0	0	0	0	0	0	0	1	1
Actl6a	56456	5.39593	5.5602	5.50425	4.54275	5.09361	4.92743	5.47844	5.34649	37.4788	-0.0537005	0.794172	0.998348
Actl6b	83766	0	0	0	0	0	0	0	0	0	0	1	1
Actl7a	11470	0	0	0.853646	1.01006	0	0	0	0	0.227632	-0.0242607	0.651198	0.998348
Actl7b	11471	0	0	0	0	0	0	0	0	0	0	1	1
Actl9	69481	0	0	0	0	0	0	0	0	0	0	1	1
Actn1	109711	2.56868	1.54809	3.04676	1.01006	2.85094	2.84716	1.65235	3.39975	4.90534	0.140575	0.440015	0.998348
Actn2	11472	0	0	0	0	0	0	0	0	0	0	1	1
Actn3	11474	0	0	0	0	0	0	0	0	0	0	1	1
Actn4	60595	2.56868	1.95845	2.54655	2.82456	2.03821	2.68288	1.28034	2.22487	4.04722	-0.0997907	0.581324	0.998348
Actr10	56444	1.40284	1.54809	0	0	0	1.34991	0	0	0.639683	-0.0363788	0.637681	0.998348
Actr1a	54130	0	0	0	1.59836	0	1.73267	1.28034	1.30444	0.906284	0.0656476	0.488847	0.998348
Actr1b	226977	1.40284	1.54809	1.7745	0	0	0	0	0	0.748712	-0.116332	0.168991	0.998348
Actr2	66713	3.32815	1.54809	2.33208	2.33799	2.85094	2.84716	2.74758	3.06167	5.56682	0.108282	0.577631	0.998348
Actr3	74117	3.82311	2.95141	3.71215	4.0188	3.04448	3.56592	3.4598	2.22487	9.87191	-0.214573	0.313211	0.998348
Actr3b	242894	0	0	0	0	0	0	0	0	0	0	1	1
Actr5	109275	0	0	0.853646	0	0	0	0	0	0.100883	-0.0133069	0.804155	0.998348
Actr6	67019	0	0	1.38633	1.59836	0	0	0.777775	0	0.544574	-0.0551018	0.449167	0.998348
Actr8	56249	0.865608	1.54809	1.38633	2.01506	2.36265	0	1.65235	2.78231	2.44608	0.0903151	0.536538	0.998348
Actrt1	73360	0	0	0	0	0	0	0	0	0	0	1	1
Actrt2	73353	0	0	0	0	0	0	0	0	0	0	1	1
Actrt3	76652	0	0	0	0	0	0	0	0	0	0	1	1
Acvr1	11477	0	1.54809	0	1.59836	0	0	0	0	0.494035	-0.0652046	0.31769	0.998348
Acvr1b	11479	1.79341	0	0	1.59836	0	0	0	0.794886	0.653657	-0.0689834	0.377635	0.998348
Acvr1c	269275	0	0	0	0	0	0	0	0	0	0	1	1
Acvr2a	11480	6.67411	6.83962	6.61246	7.00858	6.72266	6.61191	6.85838	6.5371	105.948	-0.0870512	0.571413	0.998348
Acvr2b	11481	0	0	0	0	2.36265	0	0	1.30444	0.701627	0.0872621	0.242587	0.998348
Acvrl1	11482	3.54688	3.64913	2.73323	3.01756	3.85451	4.55212	4.00038	3.75425	12.3005	0.373703	0.0860258	0.998348
Acy1	109652	0	0	0	1.59836	1.61898	1.34991	1.28034	0	0.884685	0.0593468	0.523742	0.998348
Acy3	71670	0	0	0	0	0	0	0	0	0	0	1	1
Acyp1	66204	0	0	0.853646	0	0	0	0	0	0.100883	-0.0133069	0.804155	0.998348
Acyp2	75572	0	0	0	0	0	0.827394	0	0	0.0968097	0.00860071	0.872665	0.998348
Ada	11486	1.79341	0.972433	2.33208	1.59836	2.03821	0	1.65235	1.97811	2.21029	-0.0299052	0.83623	0.998348
Adad1	21744	0	0	0	0	0	0	0	0	0	0	1	1
Adad2	75773	0	0	0	0	0	0	0	0	0	0	1	1
Adal	75894	3.54688	3.27192	5.05669	4.82669	3.85451	4.81284	4.12376	5.49494	22.5136	0.165154	0.44979	0.998348
Adam10	11487	3.44166	1.54809	2.54655	2.33799	2.85094	3.12842	1.28034	3.18338	5.52009	0.0389575	0.835178	0.998348
Adam11	11488	0	0	0	0	0	0	0	0	0	0	1	1
Adam12	11489	0	0	0	0	0	0	0	0	0	0	1	1
Adam15	11490	2.10045	1.54809	1.7745	1.01006	0	2.03489	1.65235	0	1.73616	-0.0665565	0.605735	0.998348
Adam17	11491	6.71984	7.17353	6.71577	6.95062	6.88318	6.55363	6.8405	6.36769	109.967	-0.192583	0.228832	0.998348
Adam18	13524	0	0	0	0	0	0	0	0	0	0	1	1
Adam19	11492	0	0	0	1.01006	1.61898	0.827394	0	0	0.482505	0.0326938	0.634359	0.998348
Adam1a	280668	1.40284	0	0	0	0	0	0	1.30444	0.389262	-0.00348039	0.953501	0.998348
Adam1b	280667	0	0	0	0	1.02558	0	1.28034	0	0.308094	0.0322479	0.558707	0.998348
Adam2	11495	0	0	0	0	0	0	0	0	0	0	1	1
Adam20	384806	0	0	0	0	0	0	0	0	0	0	1	1
Adam21	56622	0	0	0	0	0	0	0	1.97811	0.36747	0.0390963	0.467522	0.998348
Adam22	11496	4.85557	5.43744	4.78832	5.06384	4.8563	4.73106	5.19866	5.47124	32.7471	0.0311423	0.881193	0.998348
Adam23	23792	0	0	0	0	0	0	0	0	0	0	1	1
Adam24	13526	0	0	0	0	0	0	0	0	0	0	1	1
Adam25	23793	0	0	0	0	0	0	0	0	0	0	1	1
Adam26a	13525	0	0	0	0	0	0	0	0	0	0	1	1
Adam26b	382007	0	0	0	0	0	0	0	0	0	0	1	1
Adam28	13522	0	0	0	0	0	0	0	0	0	0	1	1
Adam29	244486	0	0	0	0	0	0	0	0	0	0	1	1
Adam3	11497	0	0	0	0	0	0	0	0	0	0	1	1
Adam30	71078	0	0	0	0	0	0	0	0	0	0	1	1
Adam32	353188	0	0	0	0	0	0	0	0	0	0	1	1
Adam33	110751	0	0.972433	1.7745	0	0	0	1.28034	0	0.601538	-0.0352826	0.639021	0.998348
Adam34	252866	0	0	0	0	0	0	0	0	0	0	1	1
Adam39	546055	0	0	0	0	0	0	0	0	0	0	1	1
Adam4	11498	0	0	0	0	0	0	0	0	0	0	1	1
Adam5	11499	0	0	0	0	0	0	0	0	0	0	1	1
Adam6a	238406	0	0	0	0	0	0	0	0	0	0	1	1
Adam6b	238405	0	0	0	0	0	0	0	0	0	0	1	1
Adam7	11500	0	0	0	0	0	0	0	0	0	0	1	1
Adam8	11501	2.56868	3.27192	1.38633	3.60335	2.36265	1.73267	2.5853	2.43553	5.2797	-0.169626	0.366458	0.998348
Adam9	11502	3.07021	0	3.04676	3.01756	2.36265	2.49745	3.25909	2.43553	5.44174	0.000234018	0.998991	0.999548
Adamdec1	58860	0	0	0	0	0	0	0	0	0	0	1	1
Adamts1	11504	0	0	0	0	0	0	0	0	0	0	1	1
Adamts10	224697	3.32815	3.40891	3.62045	4.10634	3.50562	3.25085	3.36293	3.18338	10.3046	-0.144583	0.503816	0.998348
Adamts12	239337	0	0	0	0	0	0	0	0	0	0	1	1
Adamts13	279028	0	0.972433	2.08006	1.01006	0	0	0	0	0.650548	-0.0989065	0.207035	0.998348
Adamts14	237360	0	0	0	0	0	0	0	0	0	0	1	1
Adamts15	235130	0	0	0	0	0	0	0	0	0	0	1	1
Adamts16	271127	0	0	0	0	0	0	0	0	0	0	1	1
Adamts17	233332	0	0	0	0	0	0	0	0	0	0	1	1
Adamts18	208936	0	0	0	0	0	0	0	0	0	0	1	1
Adamts19	240322	0.865608	0	0	0	0	0	0	0	0.102763	-0.0133069	0.804155	0.998348
Adamts2	216725	0	0	0	0	0	0	0	0	0	0	1	1
[truncated: 22,553 more rows]
