# Supplementary material for: Leukotriene B4 receptor 2 governs macrophage migration during tissue inflammation
Source: J Biol Chem. 2023 Dec 12;300(1):105561. doi: 10.1016/j.jbc.2023.105561 (PMC10790086; doi:10.1016/j.jbc.2023.105561)
Supplement: Supporting Table S3 [file mmc3.xlsx]

## Sheet: Mouse BLT2_M1 - KO vs WT
Symbol	GeneID	WT_M1-01	WT_M1-02	WT_M1-03	WT_M1-04	KO_M1-01	KO_M1-02	KO_M1-03	KO_M1-04	baseMean	log2FoldChange	pvalue	padj
0610005C13Rik	71661	1.66493	1.8834	0	1.14842	2.23259	1.70532	1.10994	1.29242	1.83071	0.0554923	0.735128	0.999833
0610009B22Rik	66050	0	0	0	0	0	0	0	0	0	0	1	1
0610009L18Rik	66838	1.66493	0	0	0	0	0	0	0	0.271372	-0.0253837	0.715142	0.999833
0610009O20Rik	66839	0	2.19721	1.84286	1.14842	1.15915	2.4652	1.72976	2.41904	2.47625	0.10647	0.54968	0.999833
0610010B08Rik	100039060	0	0	0	0	0	0	0	0	0	0	1	1
0610010F05Rik	71675	0	0	0	0	0	0	2.49402	0	0.579184	0.066	0.380966	0.999833
0610010K14Rik	104457	0	0	0	0	0	0	0	0	0	0	1	1
0610012G03Rik	106264	3.27559	2.19721	3.1312	2.55258	2.56876	1.0912	2.49402	1.29242	4.63058	-0.243722	0.258812	0.999833
0610030E20Rik	68364	2.68424	3.66155	3.1312	1.77964	3.07031	2.4652	3.51416	2.76501	6.92764	0.00905227	0.969122	0.999833
0610031O16Rik	68369	0	0	0	0	0	0	0	0	0	0	1	1
0610037L13Rik	74098	0	0	1.84286	1.77964	0	0	1.72976	0	0.917169	-0.0464942	0.658948	0.999833
0610038B21Rik	70345	8.15133	7.7619	8.07718	7.88899	8.0359	8.20424	8.73512	8.12558	282.907	0.29651	0.0480417	0.999833
0610039H22Rik	68397	0	0	0	0	0	0	0	0	0	0	1	1
0610039K10Rik	68386	11.3332	11.0718	11.0321	11.1307	11.3171	11.2261	11.19	11.3116	2360.72	0.111934	0.17064	0.999833
0610040B10Rik	67672	0	0	0	0	0	0	0	0	0	0	1	1
0610040F04Rik	75394	8.30778	7.42065	8.26483	8.15225	7.99464	8.38586	8.19431	8.21977	281.608	0.118564	0.454575	0.999833
0610040J01Rik	76261	0	0	0	0	0	0	1.10994	1.29242	0.325969	0.0314054	0.651602	0.999833
0610043K17Rik	68400	0	0	1.19761	1.14842	0	0	1.10994	0	0.458584	-0.0168053	0.842028	0.999833
1010001N08Rik	68434	0	0	0	0	0	0	0	0	0	0	1	1
1110002J07Rik	68488	0	1.4818	0	0	0	0	1.10994	0	0.368916	-0.0116428	0.871371	0.999833
1110002L01Rik	100043040	8.60184	8.26068	8.42544	8.20078	8.44616	8.51631	8.33551	8.41619	338.102	0.0471291	0.692688	0.999833
1110004E09Rik	68001	0	0	1.19761	0	1.79348	1.0912	1.72976	0	0.900919	0.108131	0.344863	0.999833
1110004F10Rik	56372	0	0	2.6263	0	0	0	0	0	0.646801	-0.0693211	0.371962	0.999833
1110006O24Rik	66123	0	0	0	1.14842	0	0	0	0	0.152088	-0.0111864	0.872224	0.999833
1110008F13Rik	67388	3.42886	3.03066	1.19761	2.21727	2.56876	2.4652	3.18723	0	4.93107	-0.0709087	0.734581	0.999833
1110008L16Rik	66132	7.57713	7.47254	7.20141	7.29221	7.83237	7.51579	7.96607	7.46251	187.73	0.284917	0.0584333	0.999833
1110008P14Rik	73737	1.66493	0.923325	1.84286	0	1.79348	1.70532	0	0	1.29777	-0.0177211	0.895495	0.999833
1110012L19Rik	68618	0	0.923325	0	0	0	0	0	0	0.11206	-0.0111864	0.872224	0.999833
1110015O18Rik	100503859	0	0	0	0	0	0	0	0	0	0	1	1
1110017D15Rik	73721	0	0	0	0	0	0	0	0	0	0	1	1
1110019D14Rik	76311	1.06038	1.8834	1.84286	1.77964	1.15915	1.70532	1.10994	1.29242	1.8622	-0.0689768	0.68561	0.999833
1110020A21Rik	68531	0	0	0	0	0	0	0	0	0	0	1	1
1110025L11Rik	68637	0	0	0	0	0	0	0	0	0	0	1	1
1110028F11Rik	68690	0	0	0	0	0	0	0	0	0	0	1	1
1110028F18Rik	68692	0	0	0	0	0	0	0	0	0	0	1	1
1110032A03Rik	68721	0	0	0	0	0	0	0	0	0	0	1	1
1110032F04Rik	68725	0	0	2.6263	0	0	1.70532	0	0	0.929428	-0.0409069	0.67037	0.999833
1110034G24Rik	73747	0	0	0	0	0	0	0	0	0	0	1	1
1110036E04Rik	68697	0	0	0	0	0	0	0	0	0	0	1	1
1110038B12Rik	68763	0	0	0	1.14842	1.79348	0	0	0	0.460401	0.0213273	0.782934	0.999833
1110038F14Rik	117171	4.63696	3.55554	2.6263	1.77964	3.26795	2.73391	3.89728	2.76501	9.5287	-0.106375	0.65134	0.999833
1110046J04Rik	68808	0	1.4818	0	0	1.15915	0	0	0	0.378277	-0.0118516	0.870209	0.999833
1110051M20Rik	228356	12.214	12.0095	12.06	12.0671	12.1451	12.1677	11.9417	12.237	4414.85	0.036098	0.651034	0.999833
1110058D11Rik	68771	0	0	0	1.14842	1.15915	0	0	0	0.306245	0.00301088	0.965471	0.999833
1110059E24Rik	66206	0	0	1.84286	1.77964	0	0	2.16192	0	1.06196	-0.023305	0.831899	0.999833
1110059G10Rik	66202	0	0	0	1.77964	1.15915	0	0	0	0.458333	-0.013974	0.856118	0.999833
1110065P20Rik	68920	0	0	0	0	0	0	0	0	0	0	1	1
1190002N15Rik	68861	0	1.4818	1.84286	0	0	0	0	2.41904	1.09104	-0.00360466	0.973936	0.999833
1190005I06Rik	68918	0	0	0	0	0	0	0	0	0	0	1	1
1190007I07Rik	544717	0	0	0	0	0	0	0	0	0	0	1	1
1300002E11Rik	100043489	0	0	0	0	0	0	0	0	0	0	1	1
1300017J02Rik	71775	0	0	0	0	1.15915	0	0	0	0.154157	0.0172082	0.804588	0.999833
1500004A13Rik	319830	6.80374	6.85486	6.98276	7.25822	6.86945	7.36566	6.71772	7.28618	130.278	0.087638	0.611414	0.999833
1500009C09Rik	76505	0	0	0	0	0	0	0	0	0	0	1	1
1500009L16Rik	69784	0	0	0	0	0	0	0	0	0	0	1	1
1500011B03Rik	66236	0	0	1.84286	1.77964	0	0	0	0	0.627577	-0.0832793	0.330171	0.999833
1500011K16Rik	67885	0	0	0	0	0	0	0	0	0	0	1	1
1500012K07Rik	68954	0	0	0	0	0	0	0	0	0	0	1	1
1500015A07Rik	68982	0	0	0	0	0	0	0	0	0	0	1	1
1500015L24Rik	68994	0	0	0	0	0	0	0	0	0	0	1	1
1500015O10Rik	78896	0	0.923325	0	0	0	0	0	1.29242	0.293234	0.00301088	0.965471	0.999833
1500026H17Rik	69002	0	0	0	0	0	0	0	0	0	0	1	1
1600002D24Rik	69776	0	0	0	0	0	0	0	0	0	0	1	1
1600002K03Rik	69770	0	0.923325	1.84286	1.77964	0	0	1.10994	1.29242	1.06561	-0.0761061	0.546019	0.999833
1600010M07Rik	69781	0	0	0	0	0	0	0	0	0	0	1	1
1600012H06Rik	67912	7.4214	7.41308	7.25126	7.36855	7.4298	7.27379	7.44919	7.5432	167.489	0.0528409	0.704513	0.999833
1600014C10Rik	72244	3.91756	3.7603	2.6263	3.57898	3.59685	1.70532	3.35993	2.41904	8.72028	-0.238877	0.319428	0.999833
1600014C23Rik	72240	0	0	0	0	0	0	0	0	0	0	1	1
1600015I10Rik	69761	0	0	0	0	0	0	0	0	0	0	1	1
1600019K03Rik	69768	0	0	0	0	0	0	0	0	0	0	1	1
1600020E01Rik	72012	0	0	0	0	0	0	1.72976	0	0.289592	0.0314054	0.651602	0.999833
1600023N17Rik	69788	0	0	0	0	0	0	0	0	0	0	1	1
1600025M17Rik	72030	0	0	0	0	0	0	0	0	0	0	1	1
1600027J07Rik	69794	0	0	0	0	0	0	0	0	0	0	1	1
1600029I14Rik	69797	0	0	0	0	0	0	0	0	0	0	1	1
1600029O15Rik	665268	0	0.923325	1.19761	0	0	0	0	0	0.27376	-0.0253837	0.715142	0.999833
1700001C02Rik	75434	0	0	0	0	0	0	0	0	0	0	1	1
1700001C19Rik	75462	1.06038	0	2.28712	0	2.23259	0	0	0	1.08326	-0.019182	0.860667	0.999833
1700001D01Rik	69279	0	0	0	0	0	0	0	0	0	0	1	1
1700001F09Rik	71826	0	0	0	0	0	0	0	0	0	0	1	1
1700001G01Rik	75433	0	0	0	0	0	0	0	0	0	0	1	1
1700001G11Rik	69303	6.96285	7.18322	7.18867	6.88024	7.289	7.2201	7.48694	7.38956	147.29	0.26105	0.0810612	0.999833
1700001G17Rik	67503	0	0	0	0	0	0	0	0	0	0	1	1
1700001J03Rik	69282	0	0	0	0	0	0	0	0	0	0	1	1
1700001J11Rik	72224	0	0	0	0	0	0	0	0	0	0	1	1
1700001K19Rik	66323	2.41737	2.45481	2.6263	2.55258	2.84122	2.73391	2.7638	3.65479	6.00892	0.194221	0.404316	0.999833
1700001K23Rik	69319	0	0	0	0	0	0	0	0	0	0	1	1
1700001L05Rik	69291	0	0	0	0	0	0	0	0	0	0	1	1
1700001L19Rik	69315	0	0	0	0	0	0	0	0	0	0	1	1
1700001O22Rik	73598	1.06038	0.923325	0	0	0	0	0	1.29242	0.42892	-0.0159382	0.847939	0.999833
1700001P01Rik	72215	0	0	0	0	0	0	0	0	0	0	1	1
1700003C15Rik	69345	0	0	0	0	0	0	0	0	0	0	1	1
1700003D09Rik	69338	0	0	0	0	0	0	0	0	0	0	1	1
1700003E16Rik	71837	0	0	2.6263	1.14842	0	0	0	0	0.798889	-0.103228	0.26341	0.999833
1700003E24Rik	100042663	0	0	0	0	0	0	0	0	0	0	1	1
1700003F12Rik	75480	0	0.923325	0	0	0	0	0	0	0.11206	-0.0111864	0.872224	0.999833
1700003G13Rik	72229	0	0	0	0	0	0	0	0	0	0	1	1
1700003G18Rik	69350	0	0	0	0	0	0	0	0	0	0	1	1
1700003H04Rik	384775	0	0	0	0	0	0	0	0	0	0	1	1
1700003I22Rik	69356	0	0	0	0	0	0	0	0	0	0	1	1
1700003L19Rik	75493	0	0	0	0	0	0	0	0	0	0	1	1
1700003M07Rik	72225	0	0	0	0	0	0	0	0	0	0	1	1
1700003P14Rik	75890	0	0	0	0	0	0	0	0	0	0	1	1
1700006A11Rik	71824	0	0	0	0	0	0	0	0	0	0	1	1
1700006E09Rik	75437	0	0	0	0	0	0	0	0	0	0	1	1
1700006F04Rik	75432	0	0	0	0	0	0	0	0	0	0	1	1
1700006H21Rik	72257	0	0	0	0	0	0	0	0	0	0	1	1
1700007F19Rik	67850	0	0	0	0	0	0	0	0	0	0	1	1
1700007G11Rik	75784	0	0	0	0	0	0	0	0	0	0	1	1
1700007J10Rik	69320	7.54395	7.5085	7.58836	7.74095	7.82455	7.76107	7.48694	7.88142	203.236	0.136307	0.317887	0.999833
1700007K09Rik	69318	0	0	0	0	0	0	0	0	0	0	1	1
1700007K13Rik	69327	0	0	0	0	0	0	0	0	0	0	1	1
1700007L15Rik	100502742	0	0	0	0	0	0	0	0	0	0	1	1
1700007P06Rik	69308	0	0	0	0	0	0	0	0	0	0	1	1
1700008C04Rik	75494	0	0	0	0	0	0	0	0	0	0	1	1
1700008J07Rik	629159	7.00002	6.664	6.43259	6.75582	6.77513	6.7602	7.08077	6.75829	109.676	0.106839	0.530502	0.999833
1700008K24Rik	69311	0	0	0	0	0	0	0	0	0	0	1	1
1700008O03Rik	69349	0	0	1.19761	0	1.15915	0	0	0	0.315857	0.00301088	0.965471	0.999833
1700008P02Rik	69347	0	0	0	0	0	0	0	0	0	0	1	1
1700009C05Rik	74220	0	0	0	0	0	0	0	0	0	0	1	1
1700009J07Rik	75188	0	0	0	0	0	0	0	0	0	0	1	1
1700009N14Rik	75471	0	0	0	0	0	0	0	0	0	0	1	1
1700010B08Rik	75485	0	0	0	0	0	0	0	0	0	0	1	1
1700010D01Rik	76386	0	0	0	0	0	0	0	0	0	0	1	1
1700010I02Rik	75476	0	0	0	0	0	0	0	0	0	0	1	1
1700010I14Rik	66931	0	0	0	0	0	0	0	0	0	0	1	1
1700010J16Rik	69355	0	0	0	0	0	0	0	0	0	0	1	1
1700010K23Rik	75501	0	0	0	0	0	0	0	0	0	0	1	1
1700011B04Rik	100503727	0	0	0	0	0	0	0	0	0	0	1	1
1700011C11Rik	75451	0	0	0	0	0	0	0	0	0	0	1	1
1700011H14Rik	67082	0	0.923325	1.19761	2.55258	0	0	1.10994	0	1.02691	-0.120191	0.305198	0.999833
1700011I03Rik	75444	0	0	0	0	0	0	0	0	0	0	1	1
1700011L22Rik	67687	0	0	0	0	0	0	0	0	0	0	1	1
1700011M02Rik	75443	0	0	0	0	0	0	1.10994	0	0.144796	0.0172082	0.804588	0.999833
1700012A03Rik	76382	0	0	0	0	0	0	0	0	0	0	1	1
1700012B07Rik	69324	0	0	0	0	0	0	0	0	0	0	1	1
1700012B09Rik	69325	0	0	0	0	0	0	0	0	0	0	1	1
1700012C14Rik	69337	0	0	0	0	0	0	0	0	0	0	1	1
1700012D01Rik	72243	2.68424	4.30933	4.25629	3.84637	3.59685	4.16653	4.4496	5.03942	17.0677	0.256282	0.30592	0.999833
1700012D14Rik	75479	0	0	0	0	0	0	0	0	0	0	1	1
1700012D16Rik	75489	0	0	0	0	0	0	0	0	0	0	1	1
1700012H19Rik	76393	0	0	0	0	0	0	0	0	0	0	1	1
1700012I11Rik	69334	0	0	0	0	0	0	0	0	0	0	1	1
1700012P22Rik	69364	0	0	0	0	0	0	0	0	0	0	1	1
1700013D24Rik	76921	0	0	0	0	0	0	0	0	0	0	1	1
1700013F07Rik	75504	0	0	0	0	0	0	0	0	0	0	1	1
1700013G24Rik	69380	0	0	0	0	0	0	0	0	0	0	1	1
1700013H16Rik	75514	0	0	0	0	0	0	0	0	0	0	1	1
1700015F17Rik	381716	0	0	0	0	0	0	0	0	0	0	1	1
1700015G11Rik	100503036	0	0	0	0	0	0	0	0	0	0	1	1
1700016C15Rik	69428	1.06038	0	0	0	0	0	0	0	0.135686	-0.0111864	0.872224	0.999833
1700016D06Rik	76413	0	0	0	0	0	0	0	0	0	0	1	1
1700016G22Rik	71867	0	0	0	0	0	0	0	0	0	0	1	1
1700016H13Rik	74218	0	0	0	0	0	0	0	0	0	0	1	1
1700016K05Rik	75544	0	0	0	0	0	0	0	0	0	0	1	1
1700016K19Rik	74230	0	0	0	0	0	0	0	0	0	0	1	1
1700016L04Rik	69412	0	0	0	0	0	0	0	0	0	0	1	1
1700016L21Rik	72208	0	0	0	0	0	0	0	0	0	0	1	1
1700016P04Rik	69413	0	0	0	0	0	0	0	0	0	0	1	1
1700017B05Rik	74211	0	0	1.19761	0	0	1.70532	0	0	0.444327	0.0208809	0.785225	0.999833
1700017D01Rik	69369	0	0	0	0	0	0	1.10994	0	0.144796	0.0172082	0.804588	0.999833
1700017G19Rik	100040882	3.27559	3.55554	3.50447	2.21727	0	1.70532	2.16192	3.27744	5.98413	-0.315591	0.151504	0.999833
1700017J07Rik	75508	0	0	0	0	0	0	0	0	0	0	1	1
1700017L05Rik	69370	0	0	0	0	0	0	0	0	0	0	1	1
1700017N19Rik	66605	0	0	0	0	0	0	0	0	0	0	1	1
1700018A04Rik	71307	0	0	0	0	0	0	0	0	0	0	1	1
1700018B08Rik	76405	0	0	0	0	0	0	0	0	0	0	1	1
1700018B24Rik	66332	0	0	0	0	0	0	0	0	0	0	1	1
1700018F24Rik	69396	0	0	0	0	0	0	0	0	0	0	1	1
1700018G05Rik	69388	0	0	0	0	0	0	0	0	0	0	1	1
1700018L02Rik	67329	5.70094	4.97638	5.21804	4.592	5.50453	5.92877	6.18624	5.56622	45.4187	0.473854	0.0360825	0.999833
1700019A02Rik	69397	0	0	0	0	0	0	0	0	0	0	1	1
1700019C18Rik	75543	0	0	0	0	0	0	0	0	0	0	1	1
1700019D03Rik	67080	0	0	0	0	1.15915	0	0	0	0.154157	0.0172082	0.804588	0.999833
1700019E08Rik	69405	0	0	0	0	0	0	0	0	0	0	1	1
1700019G24Rik	72249	0	0	0	0	0	0	0	0	0	0	1	1
1700019M22Rik	69423	0	0	0	0	0	0	0	0	0	0	1	1
1700019N19Rik	67507	0	0	0	0	0	0	0	0	0	0	1	1
1700019P21Rik	75546	0	0	0	0	0	0	0	0	0	0	1	1
1700020A23Rik	75656	1.66493	0	0	0	0	0	1.72976	1.29242	0.742137	0.0302201	0.757281	0.999833
1700020D05Rik	75555	1.06038	1.4818	0	0	0	0	1.10994	0	0.504602	-0.0348634	0.689661	0.999833
1700020D14Rik	69438	0	0	0	0	0	0	0	0	0	0	1	1
1700020G17Rik	75630	0	0	0	0	0	0	0	0	0	0	1	1
1700020I14Rik	66602	0	0	0	0	1.79348	1.70532	0	0	0.59094	0.0841912	0.319343	0.999833
1700020L24Rik	66330	4.50524	4.24257	3.80075	2.82447	4.99238	4.16653	4.4496	3.47842	17.1805	0.206345	0.409774	0.999833
1700020M21Rik	76402	0	0	0	0	0	0	0	0	0	0	1	1
1700020N01Rik	67692	0	0	0	0	0	0	0	0	0	0	1	1
1700020N15Rik	75509	0	0	0	0	0	0	0	0	0	0	1	1
1700020N18Rik	67086	0	0	0	0	0	0	0	0	0	0	1	1
1700021F05Rik	67851	0	0	0	0	0	0	0	0	0	0	1	1
1700021F07Rik	72221	0	0	0	0	0	0	0	0	0	0	1	1
1700021N21Rik	69409	0	0	0	0	0	0	0	0	0	0	1	1
1700022A21Rik	72252	0	0	0	0	0	0	0	0	0	0	1	1
1700022A22Rik	71120	0	0	0	0	0	0	0	0	0	0	1	1
1700022E09Rik	75636	0	0	0	0	0	0	0	0	0	0	1	1
1700022H01Rik	75539	1.66493	0.923325	1.19761	0	1.15915	0	1.10994	0	0.844085	-0.0479758	0.681544	0.999833
1700022H16Rik	69420	0	0	0	0	0	0	0	0	0	0	1	1
1700022I11Rik	67317	0	0	0	0	0	1.0912	0	0	0.141314	0.0172082	0.804588	0.999833
1700023C21Rik	73257	0	0	0	0	0	0	0	0	0	0	1	1
1700023D09Rik	69445	9.82211	9.61402	9.81594	9.8003	9.63072	9.80794	9.49255	9.92064	856.558	-0.0417554	0.685309	0.999833
1700023F02Rik	69433	0	0	0	0	0	0	0	0	0	0	1	1
1700023F06Rik	69441	0	0	0	1.14842	0	0	0	0	0.152088	-0.0111864	0.872224	0.999833
1700024B18Rik	69393	0	0	0	0	0	0	0	0	0	0	1	1
1700024F13Rik	73270	0	0	0	0	0	0	0	0	0	0	1	1
1700024G13Rik	67085	0	0	0	0	0	0	0	0	0	0	1	1
1700024I08Rik	75522	0	0	0	0	0	0	0	0	0	0	1	1
1700024N05Rik	75520	0	0	0	0	0	0	0	0	0	0	1	1
1700024P04Rik	69382	0	0	0	0	0	1.0912	0	0	0.141314	0.0172082	0.804588	0.999833
1700025B11Rik	76409	0	0	0	0	0	0	0	0	0	0	1	1
1700025C18Rik	72211	0	0	0	0	0	0	1.10994	0	0.144796	0.0172082	0.804588	0.999833
1700025F22Rik	69416	0	1.4818	0	2.21727	1.79348	2.4652	1.10994	2.41904	2.24227	0.146842	0.380724	0.999833
1700025F24Rik	67081	0	0	0	0	0	0	0	0	0	0	1	1
1700025G04Rik	69399	0	0	0	0	0	0	1.72976	0	0.289592	0.0314054	0.651602	0.999833
1700025J12Rik	69407	0	0	0	0	0	0	0	0	0	0	1	1
1700025K24Rik	69418	0	0	0	0	0	0	0	0	0	0	1	1
1700025M24Rik	72276	0	0	0	0	0	0	0	0	0	0	1	1
1700025N23Rik	69986	2.41737	1.4818	0	1.14842	1.79348	2.73391	1.10994	0	2.07863	0.0396456	0.804904	0.999833
1700026D11Rik	70371	0	0	0	0	0	0	0	0	0	0	1	1
1700026F02Rik	69419	0	0	0	0	0	0	0	0	0	0	1	1
1700026J14Rik	69432	0	0	0	0	0	0	0	0	0	0	1	1
1700027A15Rik	69449	0	0	0	0	0	0	0	0	0	0	1	1
1700027F06Rik	72268	0	0	0	0	0	0	0	0	0	0	1	1
1700027F09Rik	69999	0	0	0	0	0	0	0	0	0	0	1	1
1700027H10Rik	72274	0	0	0	0	0	0	0	0	0	0	1	1
1700027I24Rik	75567	0	0	0	0	0	0	0	0	0	0	1	1
1700027J07Rik	69443	0	0	0	0	0	0	0	0	0	0	1	1
1700028B04Rik	70001	0	0	0	0	0	0	0	0	0	0	1	1
1700028D13Rik	75569	0	0	0	0	0	0	0	0	0	0	1	1
1700028E10Rik	625175	1.06038	0	0	0	0	0	0	0	0.135686	-0.0111864	0.872224	0.999833
1700028I16Rik	70003	0	0	0	0	0	0	0	0	0	0	1	1
1700028J19Rik	70004	0	0	0	0	0	0	0	0	0	0	1	1
1700028K03Rik	76421	6.02334	6.03445	6.45403	5.63425	6.15574	5.98135	5.76248	5.21858	60.7404	-0.184039	0.38511	0.999833
1700028M03Rik	69460	0	0	0	0	0	0	0	0	0	0	1	1
1700028P14Rik	67483	0	0	0	0	0	0	0	0	0	0	1	1
1700028P15Rik	75655	0	0	0	0	0	0	0	0	0	0	1	1
1700029B22Rik	69495	0	0	0	0	0	0	0	0	0	0	1	1
1700029F12Rik	66479	0	0	0	0	0	0	0	0	0	0	1	1
1700029H14Rik	66501	0	0	0	0	0	0	0	0	0	0	1	1
1700029I15Rik	75641	0	0	0	0	0	0	0	0	0	0	1	1
1700029J03Rik	72264	0	0	0	0	0	0	0	0	0	0	1	1
1700029J07Rik	69479	0	0	0	0	0	0	0	0	0	0	1	1
1700029M20Rik	73937	0	0	0	0	0	0	0	0	0	0	1	1
1700029N11Rik	69491	0	0	0	1.77964	0	0	0	0	0.304176	-0.0253837	0.715142	0.999833
1700029P11Rik	66346	0	0	0	0	0	0	0	0	0	0	1	1
1700030A11Rik	74179	2.08966	2.45481	2.90072	3.2505	3.86451	3.48215	3.35993	1.96302	7.32874	0.227518	0.334633	0.999833
1700030C10Rik	69513	0	0	0	0	0	0	0	0	0	0	1	1
1700030F04Rik	72263	0	0	0	0	0	0	0	0	0	0	1	1
1700030F18Rik	72277	0	0	0	0	0	0	0	0	0	0	1	1
1700030J22Rik	69528	0	0	0	0	0	0	0	0	0	0	1	1
1700030K09Rik	72254	4.36028	5.01689	4.60198	4.17264	4.37379	4.92568	3.78053	4.20106	21.3118	-0.120196	0.626951	0.999833
1700030L20Rik	70055	0	0	0	0	0	0	0	0	0	0	1	1
1700030M09Rik	72259	0	0	0	0	0	0	0	0	0	0	1	1
1700030N03Rik	70011	0	0	0	0	0	0	0	0	0	0	1	1
1700030O20Rik	72286	0	0	0	0	0	0	0	0	0	0	1	1
1700031A10Rik	73286	0	0	0	0	0	0	0	0	0	0	1	1
1700031F05Rik	73300	0	0	0	0	0	0	0	0	0	0	1	1
1700031L13Rik	67327	0	0	0	0	0	0	0	0	0	0	1	1
1700031M16Rik	73302	0	0	0	0	0	0	0	0	0	0	1	1
1700031P21Rik	73278	0	0	0	0	0	0	0	0	0	0	1	1
1700034E13Rik	78414	0	0	0	0	0	0	0	0	0	0	1	1
1700034G24Rik	67325	0	0	0	0	0	0	0	0	0	0	1	1
1700034H15Rik	98736	9.06063	9.00503	8.88225	8.6041	9.14422	9.02836	9.61907	8.81012	527.999	0.258737	0.0715166	0.999833
1700034I23Rik	73297	1.06038	0	1.19761	1.77964	1.15915	2.13472	2.49402	1.96302	2.12119	0.176491	0.300617	0.999833
1700034J05Rik	73344	0	0	0	1.14842	0	0	0	0	0.152088	-0.0111864	0.872224	0.999833
1700034K08Rik	78349	0	0	0	0	0	0	0	0	0	0	1	1
1700034P13Rik	73331	10.191	10.1767	10.2809	10.0542	10.1207	10.2735	10.1411	10.2981	1170.66	0.0313239	0.709217	0.999833
1700036G14Rik	73283	0	0	0	0	0	0	0	0	0	0	1	1
1700037C18Rik	73261	1.66493	0	1.84286	0	0	0	0	0	0.594772	-0.0784466	0.351068	0.999833
1700037H04Rik	67326	0	0	0	0	0	0	0	0	0	0	1	1
1700039E22Rik	73322	0	0	0	0	0	0	0	0	0	0	1	1
1700041A01Rik	73312	0	0	0	0	0	0	0	0	0	0	1	1
1700041C23Rik	67319	0	0	0	0	0	0	0	0	0	0	1	1
1700041M19Rik	76601	0	0	0	0	0	0	0	0	0	0	1	1
1700042G07Rik	67323	0	0	0	0	0	0	0	0	0	0	1	1
1700042G15Rik	73349	0	0	0	0	0	0	0	0	0	0	1	1
1700042O10Rik	73321	0	0	0	0	0	0	0	0	0	0	1	1
1700044C05Rik	73306	0	0	0	0	0	0	0	0	0	0	1	1
1700044K03Rik	67321	0	0	0	0	0	0	0	0	0	0	1	1
1700045H11Rik	73348	0	0	0	0	0	0	0	0	0	0	1	1
1700046C09Rik	73307	0	0	0	0	0	0	0	0	0	0	1	1
1700047A11Rik	76604	6.57648	6.35197	6.00869	6.44933	6.38591	6.56731	5.98986	6.30865	80.2715	-0.0305319	0.871336	0.999833
1700047E10Rik	74328	0	0	0	0	0	0	0	0	0	0	1	1
1700047G03Rik	73339	0	0	0	0	0	0	0	0	0	0	1	1
1700047I17Rik2	100101807	0	0	0	0	0	0	0	0	0	0	1	1
1700047L14Rik	73295	0	0	0	0	0	0	0	0	0	0	1	1
1700047M11Rik	67330	0	0	0	0	0	0	0	0	0	0	1	1
1700048M11Rik	100503166	0	1.4818	1.19761	0	1.15915	1.0912	0	0	0.681291	-0.0164079	0.872874	0.999833
1700048O20Rik	69430	0	0	0	0	0	0	0	0	0	0	1	1
1700049E15Rik	100039727	0	0	0	0	0	0	0	0	0	0	1	1
1700049E22Rik	73395	0	0	0	0	0	0	0	0	0	0	1	1
1700049L16Rik	108950	0	0	0	0	0	0	0	0	0	0	1	1
1700051A21Rik	73366	0	0	0	0	0	0	0	0	0	0	1	1
1700052I22Rik	67340	0	0	0	0	0	0	0	0	0	0	1	1
1700052K11Rik	73431	1.06038	2.19721	0	0	0	1.70532	1.72976	0	1.15615	-0.0038159	0.975098	0.999833
1700054A03Rik	78457	0	0	0	0	0	0	0	0	0	0	1	1
1700054K19Rik	67336	0	0	0	0	0	0	0	0	0	0	1	1
1700054M17Rik	73358	0	0	0	0	0	0	0	0	0	0	1	1
1700055C04Rik	73397	0	0	0	0	0	0	0	0	0	0	1	1
1700055D16Rik	73359	7.04815	6.57184	6.70719	6.92426	6.98632	6.84776	6.89668	6.9565	116.343	0.0883398	0.588179	0.999833
1700056E22Rik	73363	0	0	0	1.14842	0	0	0	0	0.152088	-0.0111864	0.872224	0.999833
1700057G04Rik	78459	0	0	0	0	0	0	0	0	0	0	1	1
1700057H15Rik	78460	0	0	0	0	0	0	0	0	0	0	1	1
1700057H21Rik	73375	0	0	0	0	0	0	0	0	0	0	1	1
1700060C16Rik	73425	0	0	0	0	0	0	0	0	0	0	1	1
1700060C20Rik	73399	0	0	0	0	0	0	0	0	0	0	1	1
1700061F12Rik	73438	0	0	0	0	0	0	0	0	0	0	1	1
1700061G19Rik	78625	1.66493	1.8834	0	2.55258	3.26795	0	1.10994	1.96302	2.80214	0.0491518	0.774076	0.999833
1700061I17Rik	433646	0	0	0	0	0	0	0	0	0	0	1	1
1700061J23Rik	76993	0	0	0	0	0	0	0	0	0	0	1	1
1700061N14Rik	73432	0	0	0	0	0	0	0	0	0	0	1	1
1700063A18Rik	73454	0	0	0	0	0	0	0	0	0	0	1	1
1700063D05Rik	78500	0	0	0	0	0	0	0	0	0	0	1	1
1700063O14Rik	73452	0	0	0	0	0	0	0	0	0	0	1	1
1700064J06Rik	73400	0	0	0	0	0	0	0	0	0	0	1	1
1700064M15Rik	73457	0	0	0	0	0	0	0	0	0	0	1	1
1700065D16Rik	73410	1.66493	1.4818	3.50447	2.21727	3.59685	0	3.35993	3.95363	6.60287	0.224387	0.291152	0.999833
1700065I16Rik	78462	0	0	0	0	0	0	0	0	0	0	1	1
1700065J11Rik	73409	0	0	0	0	0	0	0	0	0	0	1	1
1700065J18Rik	73455	0	0	0	0	0	0	0	0	0	0	1	1
1700065L07Rik	73408	0	0	0	0	0	0	0	0	0	0	1	1
1700065O20Rik	76609	0	0	0	0	0	0	0	0	0	0	1	1
1700066B17Rik	73426	0	0	0	0	0	0	0	0	0	0	1	1
1700066B19Rik	73449	0	0	0	1.77964	0	0	1.10994	1.29242	0.630146	0.0017706	0.984674	0.999833
1700066J03Rik	67339	0	0	0	0	0	0	0	0	0	0	1	1
1700066M21Rik	73467	0	0	0	0	0	0	0	0	0	0	1	1
1700066N21Rik	73471	0	0	0	0	0	0	0	0	0	0	1	1
1700066O22Rik	74916	0	0	0	0	0	0	0	0	0	0	1	1
1700067G17Rik	73475	0	0	1.84286	0	0	0	0	0	0.3234	-0.0253837	0.715142	0.999833
1700067K01Rik	73453	1.06038	2.6733	0	1.77964	1.15915	1.70532	1.10994	0	1.6938	-0.0947474	0.533445	0.999833
1700067P10Rik	68224	0	0	0	0	0	0	0	0	0	0	1	1
1700069L16Rik	381707	0	0	0	0	0	0	0	0	0	0	1	1
1700069P05Rik	73531	0	0	0	0	0	0	0	0	0	0	1	1
1700071K01Rik	237880	0	0	0	0	0	0	0	0	0	0	1	1
1700071M16Rik	73504	13.7519	13.8719	13.7637	13.993	13.934	13.7218	13.631	14.0019	14655.7	-0.0179238	0.841374	0.999833
1700072B07Rik	73529	0	0	0	0	0	0	0	0	0	0	1	1
1700072I22Rik	78629	0	0	0	0	0	0	0	0	0	0	1	1
1700072O05Rik	73505	0	0	0	0	0	0	0	0	0	0	1	1
1700073E17Rik	381827	0	0	0	0	0	0	0	0	0	0	1	1
1700074H08Rik	73480	0	0	0	0	0	0	0	1.29242	0.181173	0.0172082	0.804588	0.999833
1700074P13Rik	73481	0	0	0	0	0	0	0	0	0	0	1	1
1700080E11Rik	73532	0	0	0	0	0	0	0	0	0	0	1	1
1700080N15Rik	73489	0	0	0	0	0	0	0	0	0	0	1	1
1700080O16Rik	74279	0	0	0	0	0	0	0	0	0	0	1	1
1700081H04Rik	73477	0	0	0	0	0	0	0	0	0	0	1	1
1700083H02Rik	67348	0	0	0	0	0	0	0	0	0	0	1	1
1700084D21Rik	76720	0	0	0	0	0	0	0	0	0	0	1	1
1700084E18Rik	67350	0	2.19721	0	0	0	0	0	0	0.44824	-0.0472123	0.497948	0.999833
1700084F23Rik	74280	0	0	0	0	0	0	0	0	0	0	1	1
1700084J12Rik	73486	0	0	0	0	0	0	0	0	0	0	1	1
1700084M14Rik	73487	0	0	0	0	0	0	0	0	0	0	1	1
1700085C21Rik	74283	0	0	0	0	0	0	0	0	0	0	1	1
1700086L19Rik	74284	0	0	0	0	0	0	0	0	0	0	1	1
1700086O06Rik	73516	6.38365	6.12988	5.72094	5.95036	6.02523	6.15161	5.56483	5.88204	62.8295	-0.120626	0.551423	0.999833
1700088E04Rik	27660	10.0753	9.61567	10.068	9.72969	9.64856	9.78594	9.79115	10.1028	931.112	-0.0418334	0.726595	0.999833
1700091H14Rik	73553	0	0	0	0	0	0	0	0	0	0	1	1
1700092C02Rik	67357	0	0	0	0	0	0	0	0	0	0	1	1
1700092C10Rik	73554	0	0	0	0	0	0	0	0	0	0	1	1
1700092E19Rik	73576	0	0	0	0	0	0	0	0	0	0	1	1
1700092K14Rik	73536	0	0	0	0	0	0	0	0	0	0	1	1
1700092M07Rik	74307	2.68424	2.45481	1.19761	3.57898	1.79348	1.0912	2.49402	1.29242	3.97921	-0.238029	0.242416	0.999833
1700093K21Rik	67358	0	0	0	0	0	0	0	0	0	0	1	1
1700094D03Rik	73545	0	0	0	0	0	0	0	0	0	0	1	1
1700094J05Rik	67523	7.4214	7.32709	7.53904	7.37913	6.88459	7.08247	7.31919	7.18922	154.472	-0.262816	0.0758452	0.999833
1700094M24Rik	74304	0	0	0	0	0	0	0	0	0	0	1	1
1700095A21Rik	67524	0	0	0	0	0	0	0	0	0	0	1	1
1700095B10Rik	67360	2.08966	0.923325	1.84286	2.55258	2.23259	2.4652	2.49402	1.96302	3.42013	0.0981848	0.62866	0.999833
1700095J12Rik	73563	0	0	1.19761	0	0	0	0	1.29242	0.342874	0.0031131	0.964878	0.999833
1700096J18Rik	67927	2.90938	2.19721	1.19761	2.82447	2.23259	1.0912	2.7638	1.96302	3.87461	-0.0803336	0.696438	0.999833
1700096K18Rik	73571	0	0	0	3.05315	0	0	0	0	0.912529	-0.0936704	0.287159	0.999833
1700096P03Rik	73557	0	0	0	0	0	0	0	0	0	0	1	1
1700097N02Rik	67522	0	0	0	0	0	0	0	0	0	0	1	1
1700099I09Rik	76624	0	0.923325	1.84286	1.14842	0	2.13472	0	1.29242	1.19266	0.00562286	0.965196	0.999833
1700100I10Rik	74982	0	0	0	0	0	0	0	0	0	0	1	1
1700100L14Rik	73584	0	0	0	0	0	0	0	0	0	0	1	1
1700101I11Rik	100504641	8.33713	8.30634	8.26483	8.08273	8.0016	8.52076	8.1	8.12558	298.484	-0.0456581	0.72831	0.999833
1700101O22Rik	73575	0	0	0	0	0	0	0	0	0	0	1	1
1700102H20Rik	68230	0	0	0	0	0	0	0	0	0	0	1	1
1700102P08Rik	112418	0	0	0	0	0	0	0	0	0	0	1	1
1700104L18Rik	73592	0	0	0	0	0	0	0	0	0	0	1	1
1700105P06Rik	654802	3.42886	1.4818	3.80075	1.14842	1.15915	1.70532	4.10577	2.41904	6.22183	-0.0155025	0.940114	0.999833
1700108F19Rik	73272	0	0	0	0	0	0	0	0	0	0	1	1
1700108J01Rik	68245	0	0.923325	0	0	0	0	0	0	0.11206	-0.0111864	0.872224	0.999833
1700109G14Rik	67355	0	0	0	0	0	0	0	0	0	0	1	1
1700109G15Rik	78471	0	0	0	0	0	0	0	0	0	0	1	1
1700109H08Rik	77036	5.8166	5.79923	5.49129	5.66917	5.72237	4.87099	5.76248	5.32673	47.0488	-0.18347	0.399206	0.999833
1700109I08Rik	73591	0	0	0	0	0	0	0	0	0	0	1	1
1700109K24Rik	74303	2.08966	0.923325	1.84286	0	0	0	0	0	0.842518	-0.134452	0.198567	0.999833
1700110C19Rik	76634	0	0	0	0	0	0	0	0	0	0	1	1
1700110I01Rik	73549	0	0	0	0	0	0	0	0	0	0	1	1
1700110I07Rik	77001	0	0	0	0	0	0	0	0	0	0	1	1
1700110K17Rik	73558	8.0604	7.598	7.68222	7.8666	7.9084	7.73833	8.1713	8.35364	245.08	0.223714	0.132711	0.999833
1700111N16Rik	74305	0	0	0	0	0	0	0	0	0	0	1	1
1700112H15Rik	73590	0	0	0	0	0	0	0	0	0	0	1	1
1700112J05Rik	68246	1.06038	1.8834	1.19761	1.14842	0	2.73391	1.72976	1.29242	1.96299	0.0708563	0.665838	0.999833
1700112J16Rik	76628	0	0	0	0	0	0	0	0	0	0	1	1
1700113A16Rik	76642	8.07208	8.28991	8.13807	8.29321	7.9084	7.82	7.80353	8.0487	265.489	-0.288419	0.0185305	0.999833
1700113B09Rik	78638	0	0	0	0	0	0	0	0	0	0	1	1
1700113H08Rik	76640	0	0	0	0	0	0	0	0	0	0	1	1
1700116B05Rik	78639	0	0	0	0	0	0	0	0	0	0	1	1
1700119H24Rik	76649	0	0	0	0	0	0	0	0	0	0	1	1
1700120C14Rik	73600	6.38365	6.11129	6.36627	5.95036	6.27541	6.56731	6.06667	6.19907	75.219	0.0658722	0.727825	0.999833
1700120E14Rik	73606	0	0	0	0	0	0	0	0	0	0	1	1
1700120G07Rik	74314	0	0	0	0	0	1.0912	0	0	0.141314	0.0172082	0.804588	0.999833
1700120K04Rik	68232	1.06038	4.70606	2.28712	3.05315	3.59685	3.48215	1.72976	2.41904	8.16334	-0.114756	0.601124	0.999833
1700121L16Rik	76643	0	0	0	0	0	0	0	0	0	0	1	1
1700121N20Rik	76639	0	0	0	0	0	0	0	0	0	0	1	1
1700122C19Rik	78640	0	0	0	0	0	0	0	0	0	0	1	1
1700122O11Rik	76651	0	0	0	0	0	0	0	0	0	0	1	1
1700123J17Rik	76728	0	0	0	0	0	0	0	0	0	0	1	1
1700123K08Rik	76658	0	0	0	0	0	0	0	0	0	0	1	1
1700123L14Rik	78482	0	0	0	0	0	0	0	0	0	0	1	1
1700123M08Rik	100503636	0	0	0	0	0	0	0	0	0	0	1	1
1700123O12Rik	73624	0	0	0	0	0	0	0	0	0	0	1	1
1700123O20Rik	58248	7.57713	7.7619	7.77033	7.51968	7.77667	7.87661	7.97937	7.70226	214.597	0.164875	0.211182	0.999833
1700123O21Rik	68238	0	0	0	0	0	0	0	0	0	0	1	1
1700124L16Rik	67934	0	0	0	0	0	0	0	0	0	0	1	1
1700125G02Rik	73628	0	0	0	0	0	0	0	0	0	0	1	1
1700125G22Rik	76657	0	0	0	0	0	0	0	0	0	0	1	1
1700125H03Rik	73609	0	0	0	0	0	0	0	0	0	0	1	1
1700125H20Rik	73634	0	0	0	0	0	0	0	0	0	0	1	1
1700126H18Rik	73639	0	0	0	0	0	0	0	0	0	0	1	1
1700128A07Rik	73631	0	0	0	0	0	0	0	0	0	0	1	1
1700128F08Rik	76669	0	0	0	0	0	0	0	0	0	0	1	1
1700129C05Rik	67932	0	0	0	0	0	0	0	0	0	0	1	1
1810006J02Rik	69030	0	0	0	0	0	0	0	0	0	0	1	1
1810007C17Rik	69054	0	0	0	0	0	0	0	0	0	0	1	1
1810007D17Rik	69055	0	0	0	0	0	0	0	0	0	0	1	1
1810008I18Rik	100503969	0	0	0	0	0	0	0	0	0	0	1	1
1810009A15Rik	66276	0	0	0	0	1.15915	0	0	0	0.154157	0.0172082	0.804588	0.999833
1810009J06Rik	73626	0	0	0	0	0	0	0	0	0	0	1	1
1810010D01Rik	100040049	0	0	0	0	0	0	0	0	0	0	1	1
1810010H24Rik	69066	0	0.923325	0	0	0	1.0912	0	0	0.253374	0.00301088	0.965471	0.999833
1810011H11Rik	69069	0	0	0	0	0	0	0	0	0	0	1	1
1810012K16Rik	69108	0	0	0	0	0	0	0	0	0	0	1	1
1810013A23Rik	69050	0	0	0	0	0	0	0	0	0	0	1	1
1810013L24Rik	69053	0	1.4818	0	3.05315	3.07031	0	3.78053	0	3.65434	0.12655	0.424117	0.999833
1810014B01Rik	66263	0	0	0	0	0	0	0	0	0	0	1	1
1810018F18Rik	69166	0	0	0	0	0	0	0	0	0	0	1	1
1810019D21Rik	69771	0	0	0	0	0	0	0	0	0	0	1	1
1810020O05Rik	613264	0	0	1.19761	0	0	0	0	0	0.1617	-0.0111864	0.872224	0.999833
1810021B22Rik	69120	0	0	0	0	0	0	0	0	0	0	1	1
1810022K09Rik	69126	1.66493	2.19721	2.28712	1.77964	2.23259	2.13472	2.7638	1.29242	3.30045	0.0544774	0.787755	0.999833
1810024B03Rik	329509	0	0.923325	0	0	0	0	0	0	0.11206	-0.0111864	0.872224	0.999833
1810026B05Rik	69170	0	0	0	0	2.23259	0	1.10994	0	0.607266	0.0851624	0.314483	0.999833
1810030O07Rik	69155	2.08966	2.45481	0	0	0	1.70532	1.10994	0	1.39478	-0.0828144	0.525191	0.999833
1810032O08Rik	66293	0	0	0	0	0	0	0	0	0	0	1	1
1810034E14Rik	66503	0	2.86302	1.19761	2.21727	0	0	1.72976	0	1.69198	-0.162983	0.241599	0.999833
1810037I17Rik	67704	2.41737	0	0	1.77964	0	0	1.72976	0	1.13651	-0.0760343	0.503137	0.999833
1810041H14Rik	78312	0	0.923325	1.19761	0	0	1.70532	1.72976	0	0.845979	0.055057	0.620101	0.999833
1810041L15Rik	72301	0	0	0	0	0	0	0	0	0	0	1	1
1810043G02Rik	67884	5.06887	4.70606	4.74803	4.79533	4.81412	4.16653	5.06326	4.83483	26.7959	-0.0567474	0.811875	0.999833
1810044D09Rik	69798	0	0	0	0	0	0	0	0	0	0	1	1
1810046K07Rik	69809	0	0	0	0	0	0	0	0	0	0	1	1
1810053B23Rik	69857	0	0	0	0	0	0	0	0	0	0	1	1
1810055G02Rik	72056	0	2.19721	1.19761	0	0	0	1.72976	1.96302	1.26188	0.00191932	0.98768	0.999833
1810058I24Rik	67705	4.69856	3.03066	3.92881	2.55258	3.73688	2.4652	3.65348	3.81193	11.5897	-0.120311	0.621917	0.999833
1810062G17Rik	72282	0	0	0	0	0	0	0	0	0	0	1	1
1810062O18Rik	75602	5.47312	4.60339	4.88065	4.79533	5.33857	5.4581	5.41621	5.10165	34.9269	0.262013	0.253951	0.999833
1810063I02Rik	69854	0	0	0	0	0	0	0	0	0	0	1	1
1810064F22Rik	69862	0	0	0	0	0	0	0	0	0	0	1	1
1810065E05Rik	69864	0	0	0	0	0	0	0	0	0	0	1	1
2010001A14Rik	76516	0	0	0	0	0	0	0	0	0	0	1	1
2010003K11Rik	69861	0	0	0	0	0	0	0	0	0	0	1	1
2010005H15Rik	76770	0	0	0	0	0	0	0	0	0	0	1	1
2010009K17Rik	72340	3.10407	1.8834	4.15517	3.2505	3.73688	3.74799	3.78053	2.41904	9.68499	0.100327	0.677144	0.999833
2010010A06Rik	100503117	0	0	1.19761	0	0	0	0	0	0.1617	-0.0111864	0.872224	0.999833
2010016I18Rik	69206	2.68424	2.45481	1.84286	3.42407	1.79348	2.4652	2.16192	3.65479	5.53618	-0.0095324	0.965742	0.999833
2010106C02Rik	72104	0	0	0	0	0	0	0	0	0	0	1	1
2010106E10Rik	67715	0	0	0	0	0	0	0	0	0	0	1	1
2010107E04Rik	70257	1.66493	0	0	0	1.79348	0	0	0	0.579685	0.0045598	0.956098	0.999833
2010109A12Rik	75610	0	0	0	0	0	0	0	0	0	0	1	1
2010109I03Rik	67038	0	0	0	0	0	0	0	0	0	0	1	1
2010111I01Rik	72061	4.9724	5.05629	5.05918	5.22886	4.61069	4.87099	4.84804	4.9063	29.9989	-0.192492	0.403535	0.999833
2010204K13Rik	68355	0	0	0	0	0	0	0	0	0	0	1	1
2010300C02Rik	72097	0	0	0	0	0	0	0	0	0	0	1	1
2010308F09Rik	72122	0	0	0	0	0	0	0	0	0	0	1	1
2010310C07Rik	72131	0	0	0	0	0	0	0	0	0	0	1	1
2010315B03Rik	630836	0	0.923325	1.19761	0	0	0	0	0	0.27376	-0.0253837	0.715142	0.999833
2010320M18Rik	72093	1.66493	0	0	0	0	0	0	0	0.271372	-0.0253837	0.715142	0.999833
2200002D01Rik	72275	4.01764	4.09901	4.35078	3.2505	3.73688	4.41611	4.72705	3.47842	15.9457	0.109895	0.660675	0.999833
2200002J24Rik	69147	0	0	0	0	0	0	0	0	0	0	1	1
2210010C04Rik	67373	0	0	0	0	0	0	0	0	0	0	1	1
2210011C24Rik	70134	0	0	0	0	0	0	0	0	0	0	1	1
2210016F16Rik	70153	0	0	0	0	0	0	1.72976	0	0.289592	0.0314054	0.651602	0.999833
2210016L21Rik	72357	0	0	1.84286	0	0	1.70532	0	0	0.606027	0.000103592	0.999014	0.999833
2210039B01Rik	73644	0	0	0	0	0	0	0	0	0	0	1	1
2210404E10Rik	72305	0	0	0	0	0	0	0	0	0	0	1	1
2210406O10Rik	76710	0	0	0	0	0	0	0	0	0	0	1	1
2210407C18Rik	78354	0	0	0	0	0	0	0	0	0	0	1	1
2210408F21Rik	73652	1.66493	0	0	0	0	0	0	0	0.271372	-0.0253837	0.715142	0.999833
2210408I21Rik	72371	0	0	0	0	0	0	0	0	0	0	1	1
2210409D07Rik	70157	0	0	0	0	0	0	0	0	0	0	1	1
2210409E12Rik	72381	0	0	0	0	0	0	0	0	0	0	1	1
2210414B05Rik	70143	0	0	0	0	0	0	0	0	0	0	1	1
2210416O15Rik	70393	0	0	1.19761	0	0	1.0912	0	0	0.303014	0.00301088	0.965471	0.999833
2210417A02Rik	70138	0	0	0	0	0	0	0	0	0	0	1	1
2210418O10Rik	100504263	0	0	0	0	0	0	0	0	0	0	1	1
2210420H20Rik	76961	0	0	0	0	0	0	0	0	0	0	1	1
2300002M23Rik	69542	0	0	0	0	0	0	0	0	0	0	1	1
2300003K06Rik	100502865	0	0	0	0	0	0	0	0	0	0	1	1
2300009A05Rik	69478	0	0	0	0	0	0	0	0	0	0	1	1
2310001H17Rik	76432	1.66493	0	0	0	2.23259	2.4652	1.72976	2.41904	2.13221	0.281244	0.0883959	0.999833
2310001K24Rik	69517	0	1.4818	1.19761	1.14842	0	2.4652	2.16192	1.29242	1.71872	0.115886	0.449807	0.999833
2310002D06Rik	69522	0	0	0	0	0	0	0	0	0	0	1	1
2310002F09Rik	100504720	0	0	0	0	0	0	0	0	0	0	1	1
2310002L09Rik	71886	0	0	0	0	0	0	0	0	0	0	1	1
2310003N18Rik	71873	0	0	0	0	0	0	0	0	0	0	1	1
2310005A03Rik	100504268	0	0	0	0	0	0	0	0	0	0	1	1
2310005E17Rik	70090	0	0	0	0	0	0	0	0	0	0	1	1
2310007B03Rik	71874	0	0	0	0	0	0	0	0	0	0	1	1
2310008N11Rik	72316	0	0	0	0	0	0	0	0	0	0	1	1
2310009A05Rik	66364	0	0	0	0	0	0	0	1.29242	0.181173	0.0172082	0.804588	0.999833
2310009B15Rik	69549	1.66493	0	0	0	0	0	0	0	0.271372	-0.0253837	0.715142	0.999833
2310010J17Rik	78329	0	0.923325	0	0	0	0	1.10994	1.29242	0.43803	0.0250707	0.763877	0.999833
2310011J03Rik	66374	1.66493	0	0	0	0	0	0	2.41904	0.814892	0.0319898	0.728511	0.999833
2310015A10Rik	69548	3.27559	3.7603	4.15517	4.35525	3.26795	4.2546	2.49402	4.50721	13.8267	-0.0523652	0.833191	0.999833
2310015D24Rik	70100	0	0	0	0	0	0	0	0	0	0	1	1
2310016D03Rik	69566	0	0	0	0	0	0	0	0	0	0	1	1
2310020H05Rik	69603	0	0	0	0	0	0	0	0	0	0	1	1
2310022A10Rik	66367	0	0	0	1.14842	0	0	0	0	0.152088	-0.0111864	0.872224	0.999833
2310022B05Rik	69551	0	0	1.84286	0	0	0	1.10994	0	0.468196	-0.0141166	0.855377	0.999833
2310030A07Rik	75584	0	0	0	0	0	0	0	0	0	0	1	1
2310030G06Rik	66952	0	0	0	0	0	0	0	0	0	0	1	1
2310033P09Rik	67862	4.50524	4.37313	4.35078	4.17264	4.53596	3.62118	2.99099	4.9063	18.414	-0.0966588	0.699253	0.999833
2310034C09Rik	117172	0	0	0	0	0	0	0	0	0	0	1	1
2310034G01Rik	75579	0	0	0	0	0	0	0	0	0	0	1	1
2310034O05Rik	69571	0	0	0	0	0	0	0	0	0	0	1	1
2310035C23Rik	227446	1.66493	0.923325	0	1.77964	0	1.70532	1.72976	1.96302	1.62217	0.044421	0.770599	0.999833
2310039H08Rik	67101	1.66493	0	1.19761	0	0	0	0	0	0.433072	-0.0475123	0.531191	0.999833
2310039L15Rik	69629	0	0	0	0	0	0	0	0	0	0	1	1
2310040G24Rik	381792	0	0	0	0	0	0	0	0	0	0	1	1
2310043L19Rik	75589	4.81441	3.85272	4.25629	3.84637	4.93537	4.41611	4.66253	4.9063	21.9174	0.306736	0.212032	0.999833
2310043O21Rik	69679	0	0	0	0	0	0	0	0	0	0	1	1
2310050C09Rik	66533	0	0	0	0	0	0	0	0	0	0	1	1
2310057J18Rik	67719	0	0	0	0	0	0	0	0	0	0	1	1
2310057M21Rik	68277	0	0	0	0	0	0	0	0	0	0	1	1
2310057N15Rik	69696	0	0	0	0	0	0	0	0	0	0	1	1
2310061I04Rik	69662	0	0	0	0	0	0	0	0	0	0	1	1
2310061N02Rik	69661	0	0	0	0	0	0	0	0	0	0	1	1
2310065F04Rik	74184	0	0	0	0	0	0	0	0	0	0	1	1
2310068J16Rik	70281	6.71708	6.62522	6.53676	6.72297	6.63895	6.72979	6.68561	6.57304	99.7937	0.00610163	0.97043	0.999833
2310069B03Rik	69652	0	0	0	0	0	0	0	0	0	0	1	1
2310069G16Rik	69659	0	0	0	0	0	0	0	0	0	0	1	1
2310075C17Rik	70194	0	0	0	0	0	0	0	0	0	0	1	1
2310079G19Rik	69699	0	0	0	0	0	0	0	0	0	0	1	1
2310081J21Rik	69211	0	0	0	0	0	0	0	0	0	0	1	1
2400006E01Rik	78648	0	0	0	0	0	0	0	0	0	0	1	1
2410002F23Rik	668661	0	0	0	0	0	0	0	0	0	0	1	1
2410003L11Rik	69729	0	0	0	0	0	0	0	0	0	0	1	1
2410004B18Rik	66421	0	0	0	0	0	0	1.72976	0	0.289592	0.0314054	0.651602	0.999833
2410004I01Rik	69739	0	0	0	0	0	0	0	0	0	0	1	1
2410004P03Rik	73667	0	0	0	0	0	0	0	0	0	0	1	1
2410006H16Rik	69221	2.68424	3.03066	2.6263	3.05315	2.56876	3.156	3.18723	3.04386	6.6595	0.0574232	0.809347	0.999833
2410012E07Rik	73648	0	0	0	0	0	0	0	0	0	0	1	1
2410015M20Rik	224904	0	0	0	0	0	0	0	0	0	0	1	1
2410017I17Rik	675325	2.41737	0	0	0	0	0	0	2.76501	1.26744	0.0165291	0.874496	0.999833
2410018L13Rik	69732	0	0	0	0	0	0	0	0	0	0	1	1
2410021H03Rik	69750	0	0	0	0	0	0	0	0	0	0	1	1
2410089E03Rik	73692	0	0.923325	0	1.77964	0	0	0	1.29242	0.59741	-0.0423563	0.642248	0.999833
2410124H12Rik	76785	0	0	0	0	0	0	0	0	0	0	1	1
2410131K14Rik	76792	0	0	0	0	0	0	0	0	0	0	1	1
2410137M14Rik	76797	0	0	0	0	0	0	0	0	0	0	1	1
2410141K09Rik	76803	0	0	0	0	0	0	0	0	0	0	1	1
2500002B13Rik	78353	0	0	0	1.14842	0	0	1.72976	2.41904	0.9852	0.101708	0.349769	0.999833
2500004C02Rik	72326	2.41737	0	0	0	0	0	0	0	0.542744	-0.0581865	0.428218	0.999833
2510002D24Rik	72307	0	0	0	0	0	0	0	0	0	0	1	1
2510003B16Rik	76786	1.06038	2.6733	1.84286	0	0	1.70532	0	1.29242	1.59525	-0.110858	0.436943	0.999833
2510009E07Rik	72190	2.41737	0	0	0	1.15915	1.0912	1.10994	0	0.98301	-0.0158059	0.889456	0.999833
2510039O18Rik	77034	0	0	1.84286	0	0	0	2.16192	0	0.757788	0.0166007	0.854164	0.999833
2610001J05Rik	66520	1.66493	0	0	0	0	0	0	2.76501	0.996066	0.0513036	0.601766	0.999833
2610002M06Rik	67028	0	0	0	1.14842	0	0	0	0	0.152088	-0.0111864	0.872224	0.999833
2610005L07Rik	381598	1.06038	0.923325	0	1.14842	1.79348	1.70532	0	0	0.990775	0.0366514	0.766356	0.999833
2610008E11Rik	72128	0	0	0	0	0	0	0	0	0	0	1	1
2610016A17Rik	100503074	0	0	0	0	0	0	0	0	0	0	1	1
2610020C07Rik	69918	9.98241	9.90049	9.84667	9.82567	9.98162	10.041	9.56494	10.1123	964.546	0.0459784	0.671868	0.999833
2610027K06Rik	69909	6.22522	6.36772	6.29675	6.81937	6.52764	6.55	6.49496	6.33479	87.2274	0.0320308	0.859968	0.999833
2610028E06Rik	72395	0	0	0	0	0	0	0	0	0	0	1	1
2610028H24Rik	76964	5.57519	5.01689	4.88065	5.02832	5.15101	5.49473	4.90493	5.1613	35.064	0.0295782	0.89722	0.999833
2610035D17Rik	72386	0	0	0	0	0	0	0	0	0	0	1	1
2610035F20Rik	69248	0	0	0	0	0	0	0	0	0	0	1	1
2610037D02Rik	70040	0	0	0	0	0	0	0	0	0	0	1	1
2610042L04Rik	554327	0	0	0	0	0	0	0	0	0	0	1	1
2610044O15Rik8	72139	0	0	0	0	0	0	0	0	0	0	1	1
2610203C22Rik	72481	3.69381	3.18084	4.15517	3.96352	4.28531	3.74799	3.89728	3.95363	13.8443	0.111661	0.655594	0.999833
2610206C17Rik	72495	7.61756	7.12881	7.31124	7.55745	7.57683	7.53351	8.80404	7.63021	212.102	0.469759	0.0183553	0.999833
2610301B20Rik	67157	1.66493	0	1.19761	3.42407	2.56876	3.156	2.16192	3.81193	5.32055	0.243046	0.236655	0.999833
2610306M01Rik	67170	3.42886	2.6733	3.80075	3.96352	3.86451	2.73391	4.28791	4.6803	13.1346	0.238143	0.337113	0.999833
2610307P16Rik	72518	0	0	0	0	0	0	0	0	0	0	1	1
2610316D01Rik	72511	0	0	0	0	0	0	0	0	0	0	1	1
2610318N02Rik	70458	0	0	0	0	0	0	0	0	0	0	1	1
2610507B11Rik	72503	1.66493	4.09901	1.19761	3.96352	2.56876	1.70532	2.99099	3.27744	7.13028	-0.159611	0.468889	0.999833
2610507I01Rik	72203	0	0	0	0	0	0	0	0	0	0	1	1
2610524H06Rik	330173	0	0.923325	0	0	0	0	0	0	0.11206	-0.0111864	0.872224	0.999833
2610528A11Rik	70045	0	0	0	0	0	0	0	0	0	0	1	1
2610528J11Rik	66451	0	0	0	0	0	0	0	0	0	0	1	1
2700038G22Rik	67194	1.06038	0	0	0	0	0	0	0	0.135686	-0.0111864	0.872224	0.999833
2700046A07Rik	78449	0	0	0	0	0	0	0	0	0	0	1	1
2700046G09Rik	67188	0	0	0	0	1.15915	0	0	0	0.154157	0.0172082	0.804588	0.999833
2700049A03Rik	76967	0	0	0	0	0	0	0	0	0	0	1	1
2700054A10Rik	72578	0	0	0	0	0	0	0	0	0	0	1	1
2700062C07Rik	68046	0	1.8834	1.84286	1.14842	1.79348	0	1.10994	0	1.26478	-0.0627598	0.638942	0.999833
2700069I18Rik	72608	0	0	0	0	0	0	0	0	0	0	1	1
2700070H01Rik	72609	0	0	0	0	0	0	0	0	0	0	1	1
2700081O15Rik	108899	3.91756	4.24257	3.92881	4.07186	4.45715	3.74799	4.95966	3.81193	17.3313	0.163254	0.513218	0.999833
2700089I24Rik	72647	0	0	0	0	0	0	0	0	0	0	1	1
2700097O09Rik	72658	0	0	0	0	0	0	0	0	0	0	1	1
2700099C18Rik	77022	2.41737	1.4818	1.19761	1.77964	1.15915	2.13472	2.16192	1.29242	2.4264	-0.00528667	0.977015	0.999833
2810001G20Rik	66456	0	0	0	0	0	0	0	0	0	0	1	1
2810002D19Rik	66457	1.06038	0	0	0	0	0	1.10994	0	0.280482	0.00301088	0.965471	0.999833
2810004N23Rik	66523	0	0	0	0	0	0	0	0	0	0	1	1
2810006K23Rik	72650	0	1.4818	0	0	0	0	0	0	0.22412	-0.0253837	0.715142	0.999833
2810013P06Rik	100503178	1.66493	0	0	0	0	0	2.49402	0	0.850556	0.0388839	0.679125	0.999833
2810021J22Rik	69944	0	0	0	1.77964	0	0	0	0	0.304176	-0.0253837	0.715142	0.999833
2810025M15Rik	69953	0	0	0	0	0	0	1.10994	0	0.144796	0.0172082	0.804588	0.999833
2810029C07Rik	100504687	0	0	0	0	0	0	0	0	0	0	1	1
2810032G03Rik	72669	0	0	0	0	0	0	0	0	0	0	1	1
2810047C21Rik1	72716	0	0	0	0	0	0	0	0	0	0	1	1
2810049E08Rik	72677	0	0	0	0	0	0	0	0	0	0	1	1
2810403A07Rik	74200	3.69381	2.19721	2.6263	2.55258	2.84122	3.62118	2.49402	2.41904	6.50256	0.0195202	0.932687	0.999833
2810403D21Rik	69964	0	0	0	0	0	0	0	0	0	0	1	1
2810404M03Rik	69966	0	0	0	0	0	0	0	0	0	0	1	1
2810405F15Rik	69974	0	0	0	0	0	0	0	0	0	0	1	1
2810408A11Rik	70419	0	0	0	0	0	0	1.10994	0	0.144796	0.0172082	0.804588	0.999833
2810408I11Rik	69941	0	0	0	0	0	0	0	0	0	0	1	1
2810410L24Rik	100042332	0	0	0	0	0	0	0	0	0	0	1	1
2810429I04Rik	76937	0	0	0	0	0	0	0	0	0	0	1	1
2810433D01Rik	77132	0	0	0	0	0	0	0	0	0	0	1	1
2810442N19Rik	72753	0	0	0	0	0	0	0	0	0	0	1	1
2810454H06Rik	72813	2.68424	2.45481	4.15517	2.55258	0	0	1.10994	2.76501	4.81867	-0.395052	0.0490295	0.999833
2810459M11Rik	72792	0	0	0	0	0	0	0	0	0	0	1	1
2810468N07Rik	72834	0	0	0	0	0	0	0	0	0	0	1	1
2810471M01Rik	72818	0	0	0	0	0	0	0	0	0	0	1	1
2810474O19Rik	67246	1.66493	3.18084	2.6263	3.2505	1.79348	2.96034	3.78053	3.27744	6.82732	0.108672	0.637724	0.999833
2900005J15Rik	67261	0	0	1.84286	1.14842	0	0	0	1.29242	0.656662	-0.0485569	0.602889	0.999833
2900009J06Rik	100502745	0	0	0	0	0	0	0	0	0	0	1	1
2900011O08Rik	67254	0	0	0	0	0	0	0	0	0	0	1	1
2900026A02Rik	243219	0	0	0	0	0	0	1.72976	0	0.289592	0.0314054	0.651602	0.999833
2900041M22Rik	78403	0	0	0	0	0	0	0	0	0	0	1	1
2900052N01Rik	73040	0	0	0	0	0	0	0	0	0	0	1	1
2900055J20Rik	73001	0	0	0	0	0	0	0	0	0	0	1	1
2900057B20Rik	73009	0	0	0	0	0	0	0	0	0	0	1	1
2900060B14Rik	68204	0	0	0	0	0	0	0	0	0	0	1	1
2900076A07Rik	100504421	1.06038	0	0	0	0	0	0	0	0.135686	-0.0111864	0.872224	0.999833
2900079G21Rik	620760	0	0	0	0	0	0	0	0	0	0	1	1
2900092C05Rik	73090	0	0	0	0	0	0	0	0	0	0	1	1
2900092D14Rik	73100	0	0	0	0	0	0	0	0	0	0	1	1
2900097C17Rik	347740	2.41737	2.86302	0	1.77964	2.56876	2.4652	1.72976	0	3.10281	-0.0260473	0.886764	0.999833
3000002C10Rik	378954	0	0	0	0	0	0	0	0	0	0	1	1
3010001F23Rik	75693	0	0	0	0	0	0	0	0	0	0	1	1
3010003L21Rik	109163	3.56741	1.8834	2.28712	1.77964	2.23259	2.4652	2.49402	0	4.08922	-0.123149	0.543694	0.999833
3100003L05Rik	73076	0	0	0	0	0	0	0	0	0	0	1	1
3110002H16Rik	76482	9.028	8.81996	8.80924	8.85216	8.85633	8.78388	9.00931	8.93072	473.029	0.0159619	0.876871	0.999833
3110009E18Rik	73103	0	0.923325	0	0	0	0	0	0	0.11206	-0.0111864	0.872224	0.999833
3110009F21Rik	67280	0	0	0	0	0	0	0	0	0	0	1	1
3110015C05Rik	73129	0	0	0	0	0	0	0	0	0	0	1	1
3110021A11Rik	67289	0	0	0	0	0	0	1.10994	0	0.144796	0.0172082	0.804588	0.999833
3110035E14Rik	76982	0	0	1.19761	0	0	0	0	0	0.1617	-0.0111864	0.872224	0.999833
3110039I08Rik	73144	0	0	0	0	0	0	0	0	0	0	1	1
3110039M20Rik	67293	0	0	0	0	0	0	0	0	0	0	1	1
3110040N11Rik	67290	1.06038	0	1.84286	0	1.15915	0	2.16192	0	1.04763	0.0241346	0.836296	0.999833
3110043O21Rik	73205	2.41737	1.4818	0	1.77964	0	0	0	0	1.07104	-0.168776	0.145563	0.999833
3110045C21Rik	67303	0	0	0	0	0	0	0	0	0	0	1	1
3110056K07Rik	73204	2.68424	3.03066	0	3.84637	1.15915	2.4652	3.35993	3.47842	6.39387	-0.0149411	0.944538	0.999833
3110062M04Rik	78412	14.7067	14.4363	14.6316	14.5217	14.4864	14.6527	14.3229	14.5855	23949.6	-0.0588367	0.485451	0.999833
3110070M22Rik	67304	0	0.923325	0	2.55258	3.07031	0	0	0	1.64535	0.0231453	0.848237	0.999833
3110079O15Rik	73234	0	0	0	0	0	0	0	0	0	0	1	1
3110082I17Rik	73212	0	0	0	0	0	0	0	0	0	0	1	1
3110082J24Rik	433868	0	0	0	0	0	0	0	0	0	0	1	1
3110099E03Rik	100043232	0	0	0	0	0	0	0	0	0	0	1	1
3200001D21Rik	71818	1.06038	2.86302	1.84286	3.71886	2.56876	2.13472	3.65348	1.29242	5.43409	-0.00745398	0.97185	0.999833
3300002I08Rik	69277	0	0	0	0	0	0	0	0	0	0	1	1
3300002P13Rik	70230	4.63696	2.86302	3.92881	2.82447	3.86451	3.97238	3.89728	3.81193	13.2096	0.0606018	0.807514	0.999833
3300005D01Rik	78512	0	0	0	0	0	0	0	0	0	0	1	1
3425401B19Rik	100504518	0	0	0	0	0	0	0	0	0	0	1	1
3632451O06Rik	67419	0	0	0	0	0	0	0	0	0	0	1	1
3632454L22Rik	320606	0	1.8834	1.19761	0	1.15915	0	2.16192	1.29242	1.2676	0.043922	0.739538	0.999833
3830403N18Rik	70691	0	0	0	0	0	0	0	0	0	0	1	1
3830406C13Rik	218734	0	0	1.84286	0	0	0	1.72976	0	0.612992	0.000575886	0.994537	0.999833
3830408C21Rik	100040322	0	0	0	0	0	0	0	0	0	0	1	1
3830417A13Rik	70696	0	0	0	0	0	0	0	0	0	0	1	1
3830432H09Rik	320069	0	0.923325	0	0	0	0	0	0	0.11206	-0.0111864	0.872224	0.999833
3930402G23Rik	665306	0	0	0	0	0	0	0	0	0	0	1	1
4430402I18Rik	381218	1.06038	0.923325	1.19761	0	2.56876	0	4.78881	0	4.35638	0.337354	0.0471711	0.999833
4631405J19Rik	433456	0	0	0	0	0	1.0912	0	0	0.141314	0.0172082	0.804588	0.999833
4632404H12Rik	74034	0	0	0	0	0	0	0	0	0	0	1	1
4632415L05Rik	70808	1.06038	0	2.6263	2.21727	1.79348	1.70532	0	0	1.82969	-0.0930401	0.528202	0.999833
4632427E13Rik	666737	0	0	0	0	0	0	0	0	0	0	1	1
4632428C04Rik	100043102	0	0	1.84286	0	0	0	0	0	0.3234	-0.0253837	0.715142	0.999833
4732416N19Rik	320737	0	0	0	0	0	0	0	0	0	0	1	1
4732471J01Rik	654804	10.3093	10.4424	10.1425	10.4363	10.2852	10.1075	10.1352	10.202	1227.73	-0.150066	0.0925723	0.999833
4732490B19Rik	319871	0	0	0	0	0	0	0	0	0	0	1	1
4732491K20Rik	224523	0	0	0	0	0	0	0	0	0	0	1	1
4831407H17Rik	77710	1.06038	0	0	0	0	1.70532	2.49402	1.96302	1.35984	0.183479	0.16681	0.999833
4831440E17Rik	320965	0	0	0	0	0	0	1.10994	0	0.144796	0.0172082	0.804588	0.999833
4833411C07Rik	71624	0	0	0	0	0	0	0	0	0	0	1	1
4833412C05Rik	73904	0	0	0	0	0	0	0	0	0	0	1	1
4833415N18Rik	73761	0	0	0	0	1.15915	0	1.72976	1.29242	0.624922	0.103502	0.266504	0.999833
4833417C18Rik	73906	0	0	0	0	0	0	0	0	0	0	1	1
4833418N02Rik	74597	1.66493	0	0	0	0	1.70532	0	0	0.553999	0.0030276	0.970448	0.999833
4833419F23Rik	73915	0	0	0	0	0	0	0	1.29242	0.181173	0.0172082	0.804588	0.999833
4833420G17Rik	67392	1.66493	0	0	2.55258	0	0	2.16192	0	1.31411	-0.05518	0.638564	0.999833
4833422C13Rik	373852	4.50524	4.43423	3.6602	3.96352	3.26795	3.156	3.35993	1.29242	11.9793	-0.559947	0.0240941	0.999833
4833422M21Rik	75768	0	0	0	0	0	0	0	0	0	0	1	1
4833423E24Rik	228151	0	0	0	0	0	0	0	0	0	0	1	1
4833427F10Rik	74601	1.66493	2.19721	3.50447	3.2505	1.79348	2.73391	1.10994	2.76501	4.9622	-0.16618	0.439121	0.999833
4833427G06Rik	235345	0	0	0	0	0	0	0	0	0	0	1	1
4833428L15Rik	74602	0	0	0	0	0	0	0	0	0	0	1	1
4833439L19Rik	97820	2.90938	0.923325	1.19761	1.14842	0	2.13472	2.7638	0	2.38788	-0.00993453	0.951117	0.999833
4921501E09Rik	74042	0	0	0	0	0	0	0	0	0	0	1	1
4921504A21Rik	70832	0	0	0	0	0	0	0	0	0	0	1	1
4921504E06Rik	70909	0	0	0	0	0	0	0	0	0	0	1	1
4921507P07Rik	70821	1.66493	0	1.19761	1.77964	1.15915	0	1.10994	1.29242	1.21737	-0.0488789	0.721031	0.999833
4921508D12Rik	70845	0	0	0	0	0	0	0	0	0	0	1	1
4921509C19Rik	381393	0	0	0	0	0	0	0	0	0	0	1	1
4921509O07Rik	70917	0	0	0	0	0	0	0	0	0	0	1	1
4921511C10Rik	70924	1.06038	0	0	0	0	0	0	1.29242	0.316859	0.00301088	0.965471	0.999833
4921511C20Rik	245598	0	0	0	0	0	0	0	0	0	0	1	1
4921511I17Rik	70858	9.0839	8.96159	8.84621	8.93339	9.12204	8.95795	8.74294	9.02605	498.324	0.00745646	0.944889	0.999833
4921511M17Rik	667256	0	0	0	0	0	0	0	0	0	0	1	1
4921513I03Rik	70874	0	0	1.19761	0	0	0	0	0	0.1617	-0.0111864	0.872224	0.999833
4921515E04Rik	70886	0	0	0	0	0	0	0	0	0	0	1	1
4921517D22Rik	70900	0	0	0	0	0	0	0	0	0	0	1	1
4921518K17Rik	78758	0	0	0	0	0	0	0	0	0	0	1	1
4921524J17Rik	66714	0	0	0	0	1.79348	0	0	0	0.308313	0.0314054	0.651602	0.999833
4921524L21Rik	70901	0	0	0	0	0	0	0	0	0	0	1	1
4921525O09Rik	74050	0	0	0	0	0	0	0	0	0	0	1	1
4921529L05Rik	320178	0	0	0	0	0	0	0	0	0	0	1	1
4921530L21Rik	66732	0	0	0	0	0	0	0	0	0	0	1	1
4921531C22Rik	66730	1.66493	1.4818	0	0	3.26795	0	2.99099	2.76501	3.16806	0.301914	0.0879009	0.999833
4921531P14Rik	70960	0	0	0	0	0	0	0	0	0	0	1	1
4921533I20Rik	664619	0	0	0	0	0	0	0	0	0	0	1	1
4921534H16Rik	66737	0	0	0	0	0	0	0	0	0	0	1	1
4921536K21Rik	67430	0	0	0	1.14842	0	0	0	0	0.152088	-0.0111864	0.872224	0.999833
4921539E11Rik	70941	1.06038	0	0	0	0	0	0	0	0.135686	-0.0111864	0.872224	0.999833
4922502D21Rik	381816	0	0	0	0	0	0	0	0	0	0	1	1
4922502H24Rik	78136	0	0	0	0	0	0	0	0	0	0	1	1
4922502N22Rik	70962	0	0	0	0	0	0	0	0	0	0	1	1
4930401C15Rik	73803	0	0	0	0	0	0	0	0	0	0	1	1
4930401O10Rik	73816	0	0	0	0	0	0	0	0	0	0	1	1
4930401O12Rik	73924	0	0	0	0	0	0	0	0	0	0	1	1
4930402F06Rik	74854	0	0	0	0	0	0	0	0	0	0	1	1
4930402F11Rik	73796	0	0	0	0	0	0	0	0	0	0	1	1
4930402H24Rik	228602	1.66493	1.4818	0	0	0	1.0912	0	0	0.636806	-0.0572602	0.543128	0.999833
4930402K13Rik	75775	0	0	0	0	0	0	0	0	0	0	1	1
4930404A05Rik	73820	0	0	0	0	0	0	0	0	0	0	1	1
4930404H11Rik	73815	0	0	0	0	0	0	0	0	0	0	1	1
4930404I05Rik	67394	2.68424	3.18084	3.1312	4.66301	2.84122	3.156	3.51416	3.95363	10.5738	-0.0850621	0.726573	0.999833
4930404N11Rik	432479	11.8844	11.8512	11.6676	11.7867	11.9162	11.9414	11.9314	11.8707	3712.71	0.112755	0.103133	0.999833
4930405A10Rik	74896	0	0	0	2.55258	0	0	1.10994	1.29242	0.934322	-0.0391196	0.706908	0.999833
4930405A21Rik	74846	0	0	0	0	0	0	0	0	0	0	1	1
4930405D11Rik	73922	0	0	0	0	0	0	0	0	0	0	1	1
4930405J17Rik	73811	0	0	0	0	0	0	0	0	0	0	1	1
4930405L22Rik	78106	0	0	0	0	0	0	0	0	0	0	1	1
4930405O22Rik	414079	0	0	0	0	0	0	0	0	0	0	1	1
4930406D18Rik	73806	0	0	0	0	0	0	0	0	0	0	1	1
4930407G08Rik	77223	0	0	0	0	0	0	0	0	0	0	1	1
4930407I10Rik	328573	0	0	0	0	0	0	0	0	0	0	1	1
4930407I19Rik	77198	0	0	0	0	0	0	0	0	0	0	1	1
4930412B13Rik	73938	1.06038	1.4818	0	1.77964	0	0	1.10994	0	0.808778	-0.0943807	0.391588	0.999833
4930412C18Rik	320152	0	0	0	0	0	0	0	0	0	0	1	1
4930412O13Rik	381347	0	0	0	0	0	0	0	0	0	0	1	1
4930413E15Rik	74627	0	0	0	0	0	0	0	0	0	0	1	1
4930413F20Rik	71637	0	0	0	0	0	0	0	0	0	0	1	1
4930413G21Rik	73951	7.18358	7.32709	6.99744	6.99478	7.52947	6.78998	9.04771	7.24542	191.202	0.388507	0.120554	0.999833
4930413M19Rik	73889	0	0	0	0	0	0	0	0	0	0	1	1
4930414N06Rik	73894	7.22604	7.20091	7.57863	7.25822	7.27758	7.2201	6.95172	7.27272	151.97	-0.122433	0.419951	0.999833
4930415L06Rik	245511	0	0	0	0	0	0	0	0	0	0	1	1
4930415O20Rik	73863	0	0	0	0	0	0	0	0	0	0	1	1
4930417O13Rik	73870	0	0	0	0	0	0	0	0	0	0	1	1
4930417O22Rik	73887	0	0	0	0	0	0	0	0	0	0	1	1
4930419G24Rik	73874	0	0	0	0	0	0	0	0	0	0	1	1
4930423M02Rik	73872	0	0	0	0	0	0	0	0	0	0	1	1
4930425K10Rik	73865	0	0	0	0	0	0	0	0	0	0	1	1
4930425L21Rik	75024	0	0	0	0	0	0	0	0	0	0	1	1
4930425O10Rik	74635	0	0	0	0	0	0	0	0	0	0	1	1
4930426D05Rik	74644	0	0	0	0	0	0	0	0	0	0	1	1
4930426L09Rik	74629	1.66493	0	0	0	0	0	0	0	0.271372	-0.0253837	0.715142	0.999833
4930428D20Rik	78110	0	0	0	0	0	0	0	0	0	0	1	1
4930428E07Rik	73867	0	0	0	0	0	0	0	0	0	0	1	1
4930428G15Rik	73856	0	0	0	0	0	0	0	0	0	0	1	1
4930428O21Rik	654809	0	0	0	0	0	0	0	0	0	0	1	1
4930429B21Rik	67576	5.02144	4.0215	4.52301	4.66301	5.10005	4.33761	5.59971	4.83483	27.5741	0.283616	0.244873	0.999833
4930429D17Rik	74624	0	0	0	0	0	0	0	0	0	0	1	1
4930429F11Rik	74622	0	0	0	0	0	0	0	0	0	0	1	1
4930429F24Rik	74633	2.68424	0	2.28712	2.55258	3.26795	1.0912	0	0	2.99229	-0.0612147	0.706903	0.999833
4930430A15Rik	67575	0	0	0	0	0	0	0	0	0	0	1	1
4930430F08Rik	68281	6.62489	6.84365	6.49599	6.63739	6.97222	6.90332	6.45742	6.85177	105.5	0.128656	0.451802	0.999833
4930430F21Rik	73784	0	0	0	0	0	0	0	0	0	0	1	1
4930430J02Rik	73772	0	0.923325	1.19761	0	0	0	0	0	0.27376	-0.0253837	0.715142	0.999833
4930431F12Rik	75783	0	0	0	0	0	0	0	0	0	0	1	1
4930431P03Rik	73895	0	0	0	0	0	0	0	0	0	0	1	1
4930432J09Rik	73877	0	0	0	0	0	0	0	0	0	0	1	1
4930432K21Rik	74666	0	0	0	0	0	0	0	0	0	0	1	1
4930432M17Rik	619318	0	0	0	0	0	0	0	0	0	0	1	1
4930433B08Rik	73959	0	0	0	0	0	0	0	0	0	0	1	1
4930433I11Rik	243944	0	0	0	0	0	0	0	0	0	0	1	1
4930433N12Rik	114673	0	0	0	0	0	0	0	0	0	0	1	1
4930434J06Rik	74667	0	0	0	0	0	0	0	0	0	0	1	1
4930435E12Rik	74663	0	0	0	0	0	0	0	0	0	0	1	1
4930438E09Rik	73977	0	0	0	0	0	0	0	0	0	0	1	1
4930440C22Rik	74689	0	0	0	0	0	0	0	0	0	0	1	1
4930440I19Rik	78158	0	0	0	0	0	0	0	0	0	0	1	1
4930441H08Rik	78156	0	0	0	0	0	0	0	0	0	0	1	1
4930441J16Rik	73962	0	0	0	0	0	0	0	0	0	0	1	1
4930442J19Rik	74660	0	0	0	0	0	0	0	0	0	0	1	1
4930442L01Rik	67583	0	0	0	0	1.15915	0	0	0	0.154157	0.0172082	0.804588	0.999833
4930443O20Rik	74687	0	0	1.19761	0	0	1.0912	0	0	0.303014	0.00301088	0.965471	0.999833
4930444F02Rik	73968	0	0	0	0	0	0	0	0	0	0	1	1
4930444G20Rik	114671	0	0	0	0	1.15915	0	0	0	0.154157	0.0172082	0.804588	0.999833
4930444M15Rik	75789	0	0	0	0	0	0	0	0	0	0	1	1
4930444P10Rik	75799	0	0	0	0	0	0	0	0	0	0	1	1
4930445N18Rik	73985	0	0	0	0	0	1.0912	1.10994	0	0.28611	0.0314054	0.651602	0.999833
4930447A16Rik	74892	0	0	0	0	0	0	0	0	0	0	1	1
4930447C04Rik	75801	0	0	0	0	0	0	0	0	0	0	1	1
4930447F24Rik	76873	0	0	0	0	0	0	0	0	0	0	1	1
4930447J18Rik	73961	0	0	0	0	0	0	0	0	0	0	1	1
4930447K03Rik	432745	0	0	0	0	0	0	0	0	0	0	1	1
4930447M23Rik	108871	0	0	0	0	0	0	0	0	0	0	1	1
4930447N08Rik	71647	3.42886	1.8834	2.6263	3.2505	2.23259	3.156	2.49402	2.41904	5.84314	-0.0947325	0.677936	0.999833
4930448C13Rik	73972	0	0	0	0	0	0	0	0	0	0	1	1
4930448F12Rik	73992	0	0	0	0	0	0	0	0	0	0	1	1
4930448H16Rik	74872	0	0	1.19761	0	0	0	0	0	0.1617	-0.0111864	0.872224	0.999833
4930448I06Rik	74897	0	0	0	0	0	0	0	0	0	0	1	1
4930448I18Rik	73965	0	0	0	0	0	0	0	0	0	0	1	1
4930448K20Rik	74662	0	0	0	0	0	0	0	0	0	0	1	1
4930449E01Rik	74864	0	0	0	0	0	0	0	0	0	0	1	1
4930449E18Rik	78120	0	0	0	0	0	0	0	0	0	0	1	1
4930449I24Rik	67410	0	0	0	0	0	0	0	0	0	0	1	1
4930451G09Rik	74684	0	0	0	0	0	0	0	0	0	0	1	1
4930451I11Rik	78118	0	0	0	0	0	0	0	0	0	0	1	1
4930452A19Rik	71092	0	0	0	0	0	0	0	0	0	0	1	1
4930452B06Rik	74430	0	0	0	0	0	0	0	0	0	0	1	1
4930452G13Rik	73989	0	0	0	0	0	0	0	0	0	0	1	1
4930452N14Rik	78112	0	0	0	0	0	0	0	0	0	0	1	1
4930453H23Rik	100503481	0	0	0	0	0	0	0	0	0	0	1	1
4930453L07Rik	74688	0	0	0	0	0	0	0	0	0	0	1	1
4930453N24Rik	67609	0	0	1.84286	0	0	1.70532	0	0	0.606027	0.000103592	0.999014	0.999833
4930455B14Rik	74859	0	0	0	0	0	0	0	0	0	0	1	1
4930455C13Rik	73990	8.51032	8.49022	8.64646	8.23614	8.54474	8.87006	8.53341	8.68361	380.19	0.175702	0.145722	0.999833
4930455D15Rik	75795	1.06038	2.19721	2.6263	0	2.23259	2.4652	0	0	2.25845	-0.0261316	0.86723	0.999833
4930455F16Rik	76397	0	0	0	0	0	0	0	0	0	0	1	1
4930455G09Rik	78917	0	1.8834	0	1.14842	0	1.0912	0	1.96302	0.991929	-0.00237924	0.983538	0.999833
4930455H04Rik	74654	0	0	0	0	0	0	0	0	0	0	1	1
4930455J16Rik	67585	0	0	0	0	0	0	0	0	0	0	1	1
4930456L15Rik	71650	0	0	0	0	0	0	0	0	0	0	1	1
4930459C07Rik	74881	0	0	0	0	1.15915	0	0	0	0.154157	0.0172082	0.804588	0.999833
4930459L07Rik	78163	0	0	0	0	0	0	0	0	0	0	1	1
4930461G14Rik	74879	0	0	0	0	0	0	0	0	0	0	1	1
4930463O16Rik	75804	0	0	0	0	0	0	0	0	0	0	1	1
4930465K10Rik	67640	1.06038	0	0	1.14842	0	0	1.10994	0	0.43257	-0.0162986	0.84446	0.999833
4930465M20Rik	74968	0	0	0	0	0	0	0	0	0	0	1	1
4930467D21Rik	75814	0	0	0	0	0	0	0	0	0	0	1	1
4930467E23Rik	626415	0	0	0	0	0	0	0	0	0	0	1	1
4930467K11Rik	74928	0	0	0	0	0	0	0	0	0	0	1	1
4930470H14Rik	75815	0	0	0	0	0	0	0	0	0	0	1	1
4930470O06Rik	75017	0	0	0	0	0	0	0	0	0	0	1	1
4930470P17Rik	67637	0	0	0	0	0	0	0	0	0	0	1	1
4930471C04Rik	78176	0	0	0	0	0	0	0	0	0	0	1	1
4930471G03Rik	74966	0	0	0	0	0	0	0	0	0	0	1	1
4930471M09Rik	75787	0	0	0	0	0	0	0	0	0	0	1	1
4930473A02Rik	321014	11.2706	11.1956	11.1818	11.2976	11.3597	11.333	11.1361	11.2164	2435.68	0.0264919	0.724691	0.999833
4930473O22Rik	75025	0	0	0	0	0	0	0	0	0	0	1	1
4930474G06Rik	320624	0	0	0	0	0	0	0	0	0	0	1	1
4930474H20Rik	74967	0	0	0	0	0	0	0	0	0	0	1	1
4930474M22Rik	74917	0	0	0	0	0	0	0	0	0	0	1	1
4930474N05Rik	218921	0	0	0	0	0	0	0	0	0	0	1	1
4930474N09Rik	67639	0	0	0	0	0	0	0	0	0	0	1	1
4930477N07Rik	74905	0	0	0	0	0	0	0	0	0	0	1	1
4930478L05Rik	75818	0	0	0	0	0	0	0	0	0	0	1	1
4930478P22Rik	74429	0	0	0	0	0	0	0	0	0	0	1	1
4930479D17Rik	74925	0	0	0	0	0	0	0	0	0	0	1	1
4930480E11Rik	74910	0	0	0	0	0	0	0	0	0	0	1	1
4930480G23Rik	74988	0	0	0	0	0	0	0	0	0	0	1	1
4930480K15Rik	78800	0	0	0	0	0	0	0	0	0	0	1	1
4930480K23Rik	75016	0	0	0	0	0	0	0	0	0	0	1	1
4930480M12Rik	74930	0	0	0	0	0	0	0	0	0	0	1	1
4930481A15Rik	74931	6.38365	6.664	6.38871	6.48896	6.85415	6.12848	6.16311	6.28202	85.7056	-0.0852256	0.651936	0.999833
4930482G09Rik	75001	0	0	0	0	0	0	0	0	0	0	1	1
4930483J18Rik	67638	0	0	0	0	0	0	0	0	0	0	1	1
4930483K19Rik	74953	5.8166	6.35197	5.72094	5.95036	6.10494	6.26198	5.82277	6.55091	67.5697	0.172573	0.393815	0.999833
4930483O08Rik	74970	0	0	0	0	0	0	0	0	0	0	1	1
4930484H19Rik	75813	0	0	0	0	0	0	0	0	0	0	1	1
4930486F22Rik	78170	0	0	0	0	0	0	0	0	0	0	1	1
4930486I03Rik	75028	0	0	0	0	0	0	0	0	0	0	1	1
4930486L24Rik	214639	0	0	0	0	0	0	0	0	0	0	1	1
4930487D11Rik	78172	0	0	0	1.14842	0	0	0	0	0.152088	-0.0111864	0.872224	0.999833
4930487H11Rik	74992	5.28511	4.24257	4.88065	4.17264	5.20023	5.0783	4.66253	5.42735	29.5402	0.260575	0.279253	0.999833
4930488B22Rik	74971	0	0	0	0	0	0	0	0	0	0	1	1
4930488L21Rik	75809	0	0	0	0	0	0	0	0	0	0	1	1
4930500F04Rik	70969	0	0	0	0	0	0	0	0	0	0	1	1
4930500L23Rik	74973	0	0	0	0	0	0	0	0	0	0	1	1
4930502A04Rik	74951	0	0	0	0	0	0	0	0	0	0	1	1
4930502E09Rik	74995	1.06038	0.923325	0	1.14842	0	0	0	1.96302	0.762181	-0.0109509	0.917259	0.999833
4930502E18Rik	75013	0	0	0	0	0	0	0	0	0	0	1	1
4930503B20Rik	75015	0	0	0	0	0	0	0	0	0	0	1	1
4930503E14Rik	74954	0	0	0	0	0	0	0	0	0	0	1	1
4930503E24Rik	75030	0	0	0	0	0	0	0	0	0	0	1	1
4930503F20Rik	218902	0	0	0	0	0	0	0	0	0	0	1	1
4930503H13Rik	74941	0	0	0	0	0	0	0	0	0	0	1	1
4930503L19Rik	269033	0	1.8834	0	2.55258	0	1.0912	0	1.29242	1.26702	-0.0980362	0.436022	0.999833
4930503O07Rik	74942	0	0	0	0	0	0	0	0	0	0	1	1
4930504C09Rik	75076	0	0	0	0	0	0	0	0	0	0	1	1
4930504O13Rik	403200	0	0	0	0	0	0	0	0	0	0	1	1
4930505A04Rik	75087	0	0	0	0	0	0	0	0	0	0	1	1
4930505G20Rik	75088	0	0	0	0	0	0	0	0	0	0	1	1
4930505K13Rik	75073	0	0	0	0	0	0	0	0	0	0	1	1
4930505K14Rik	78015	0	0	0	0	0	0	0	0	0	0	1	1
4930506A18Rik	75044	0	0	0	0	0	0	0	0	0	0	1	1
4930506C21Rik	75060	10.6603	10.6887	10.7407	10.6469	10.9614	10.7247	10.414	10.7806	1673.14	0.0463888	0.642899	0.999833
4930507D05Rik	74706	4.5726	5.3379	5.64837	4.79533	5.58086	5.17176	5.69956	5.42735	39.1343	0.239768	0.296252	0.999833
4930507D10Rik	75043	0	0	0	0	0	0	0	0	0	0	1	1
4930509E16Rik	75115	0	0	0	0	0	0	0	0	0	0	1	1
4930509J09Rik	74693	0	0	0	0	0	0	0	0	0	0	1	1
4930509K18Rik	75819	0	0	0	0	0	0	0	0	0	0	1	1
4930511A02Rik	74712	0	0	0	0	0	0	0	0	0	0	1	1
4930511A08Rik	78178	0	0	0	0	0	0	0	0	0	0	1	1
4930511E03Rik	78773	0	0	0	0	0	0	0	0	0	0	1	1
4930511M06Rik	75084	0	0	0	0	0	0	0	0	0	0	1	1
4930512B01Rik	74724	6.34565	6.01458	6.38871	5.63425	6.2982	6.24057	6.06667	6.43486	72.4105	0.113838	0.560128	0.999833
4930512J16Rik	75131	0	0	0	0	0	0	0	0	0	0	1	1
4930512M02Rik	102631730	0	0	0	0	0	0	0	0	0	0	1	1
4930513D17Rik	75095	0	0	0	0	0	0	0	0	0	0	1	1
4930513N10Rik	319960	7.62551	7.50138	7.83715	7.68234	7.71025	7.89728	7.87646	7.61961	210.529	0.112082	0.404136	0.999833
4930513O06Rik	75125	0	0	0	0	0	0	0	0	0	0	1	1
4930515B02Rik	75128	0	0	0	0	0	0	0	0	0	0	1	1
4930515G01Rik	67642	1.66493	0.923325	2.6263	1.14842	2.84122	1.0912	1.10994	3.27744	3.32625	0.145357	0.442088	0.999833
4930515G16Rik	75070	0	0	0	0	0	0	0	0	0	0	1	1
4930515L03Rik	75069	0	0	0	0	0	0	0	0	0	0	1	1
4930515L19Rik	75133	0	0	0	0	0	0	0	0	0	0	1	1
4930517E11Rik	74702	0	0	0	0	0	0	0	0	0	0	1	1
4930517M08Rik	75117	0	0	0	0	0	0	0	0	0	0	1	1
4930518J21Rik	75123	0	0	0	0	0	0	0	0	0	0	1	1
4930518P08Rik	71654	0	0	0	0	0	0	0	0	0	0	1	1
4930519D14Rik	75090	0	0	0	0	0	0	0	0	0	0	1	1
4930519F09Rik	114676	0	0	0	0	0	0	0	0	0	0	1	1
4930519F16Rik	75106	0	0	0	0	0	0	0	0	0	0	1	1
4930519F24Rik	108970	0	0	0	0	0	0	0	0	0	0	1	1
4930519G04Rik	67593	1.66493	0.923325	1.19761	0	1.15915	1.0912	2.16192	1.29242	1.45616	0.0743373	0.62306	0.999833
4930519H02Rik	75058	0	0	0	0	0	0	0	0	0	0	1	1
4930519K11Rik	78019	0	0	0	0	0	0	0	0	0	0	1	1
4930520O04Rik	75116	2.41737	1.8834	0	3.71886	0	0	1.10994	1.96302	2.90695	-0.254268	0.130534	0.999833
4930520P13Rik	75086	0	0	0	0	0	0	0	0	0	0	1	1
4930521E06Rik	75066	0	0	0	0	0	0	0	0	0	0	1	1
4930522H14Rik	67646	0	0	0	0	0	0	0	0	0	0	1	1
4930522O17Rik	78180	0	0	0	0	0	0	0	0	0	0	1	1
4930523C07Rik	67647	0	0	0	0	0	0	0	0	0	0	1	1
4930523O13Rik	74726	0	0	0	0	0	0	0	0	0	0	1	1
4930524B15Rik	67592	0	0	0	0	0	0	0	0	0	0	1	1
4930524B17Rik	74725	0	0	0	0	0	0	0	0	0	0	1	1
4930524C18Rik	75822	0	0	0	0	0	0	0	0	0	0	1	1
4930524N10Rik	75071	0	0	0	0	0	0	0	0	0	0	1	1
4930524O05Rik	75096	0	0	0	0	0	0	0	0	0	0	1	1
4930524O08Rik	74700	0	0	0	1.14842	2.56876	0	1.10994	0	0.913511	0.0924801	0.379821	0.999833
4930525C09Rik	78127	0	0	0	0	0	0	0	0	0	0	1	1
4930525D18Rik	75100	0	0	0	0	0	0	0	0	0	0	1	1
4930525G20Rik	320163	0	0.923325	0	0	0	0	0	1.29242	0.293234	0.00301088	0.965471	0.999833
4930526H09Rik	102636142	2.68424	0	0	0	0	0	0	0	0.67843	-0.0737168	0.352677	0.999833
4930526I15Rik	75135	6.09382	6.62522	6.51652	5.86258	6.38591	6.28308	7.85496	6.71913	100.891	0.47287	0.0361021	0.999833
4930526L06Rik	75138	1.06038	0	2.6263	1.14842	0	1.70532	0	1.96302	1.57955	-0.0424558	0.759807	0.999833
4930527F14Rik	67651	0	0	0	0	0	0	0	0	0	0	1	1
4930527G23Rik	78199	0	0	0	0	0	0	0	0	0	0	1	1
4930528A17Rik	67735	6.26649	6.14823	6.29675	6.30139	6.40703	6.55	6.47632	6.65832	83.2502	0.235979	0.178822	0.999833
4930528D03Rik	75223	0	0	0	0	0	0	0	0	0	0	1	1
4930528G23Rik	75831	0	0	0	0	0	0	0	0	0	0	1	1
4930528H21Rik	78034	0	0	0	0	0	0	0	0	0	0	1	1
4930528P14Rik	78193	0	0	0	0	0	0	0	0	0	0	1	1
4930529C04Rik	619677	0	0	0	0	0	0	0	0	0	0	1	1
4930529K09Rik	75155	0	0	0	0	0	0	0	0	0	0	1	1
4930529L06Rik	78023	0	0	0	0	0	0	0	0	0	0	1	1
4930532I03Rik	75833	0	0	0	0	0	0	0	0	0	0	1	1
4930532M18Rik	75233	0	0	0	0	0	0	0	0	0	0	1	1
4930533B01Rik	75166	1.06038	1.8834	0	2.55258	1.15915	0	0	2.76501	1.95907	-0.0342269	0.816283	0.999833
4930533N22Rik	75205	0	0	0	0	0	0	0	0	0	0	1	1
4930533P14Rik	75159	0	0	0	0	0	0	0	0	0	0	1	1
4930539C22Rik	75208	0	0	0	0	0	0	0	0	0	0	1	1
4930539E08Rik	207819	0	0	0	0	0	0	0	0	0	0	1	1
4930539J05Rik	319587	7.8727	7.843	7.6731	7.69933	8.15304	7.91766	9.11857	8.26805	282.312	0.56947	0.00139559	0.999833
4930539M17Rik	75149	0	0	0	0	0	0	0	0	0	0	1	1
4930539N22Rik	75203	0	0	0	0	0	0	0	0	0	0	1	1
4930540M03Rik	78025	0	0	0	0	0	0	0	0	0	0	1	1
4930542C21Rik	75175	0	0	0	0	0	0	0	0	0	0	1	1
4930542D17Rik	75211	0	0	0	0	1.15915	1.0912	0	0	0.29547	0.0314054	0.651602	0.999833
4930543E12Rik	75239	0	0	0	0	0	0	0	0	0	0	1	1
4930543N07Rik	75187	0	0	0	0	0	0	0	0	0	0	1	1
4930544D05Rik	668433	0	0	0	0	0	0	0	0	0	0	1	1
4930544G11Rik	67653	0	0	0	0	0	0	0	0	0	0	1	1
4930544M13Rik	75161	0	0	0	0	0	0	0	0	0	0	1	1
4930545E07Rik	75162	0	0	0	0	0	0	0	0	0	0	1	1
4930545H06Rik	75148	0	0	0	0	0	0	0	0	0	0	1	1
4930545L23Rik	78805	0	0	0	0	0	0	0	0	0	0	1	1
4930546C10Rik	78931	0	0	0	0	0	0	0	0	0	0	1	1
4930546K05Rik	78194	0	0	0	0	0	0	0	0	0	0	1	1
4930547E08Rik	78031	1.06038	1.4818	1.84286	1.14842	0	1.0912	0	1.96302	1.33896	-0.0669451	0.638144	0.999833
4930547E14Rik	75145	0	0	0	0	0	0	0	0	0	0	1	1
4930548G14Rik	75281	0	0	0	0	0	0	0	0	0	0	1	1
4930548H24Rik	67656	0	0	0	0	0	0	0	0	0	0	1	1
4930548J01Rik	78043	0	0	0	0	0	0	0	0	0	0	1	1
4930548K13Rik	75360	0	0	0	0	0	0	0	0	0	0	1	1
4930549C15Rik	75243	0	0	0	0	0	0	0	0	0	0	1	1
4930549G23Rik	75286	9.00989	9.15549	9.08486	8.93339	9.18147	9.24544	8.82261	9.01397	533.379	0.0248931	0.821579	0.999833
4930550C14Rik	75311	0	0	0	0	0	0	0	0	0	0	1	1
4930550C17Rik	75245	0	0	0	0	0	0	0	0	0	0	1	1
4930550L24Rik	75352	0	0	0	0	0	0	0	0	0	0	1	1
4930552N02Rik	75367	0	0	0	0	0	0	0	0	0	0	1	1
4930552P12Rik	77594	0	0.923325	0	1.14842	0	0	2.49402	0	0.843332	0.0471911	0.642209	0.999833
4930553C11Rik	75315	0	0	0	0	0	0	0	0	0	0	1	1
4930553E22Rik	75247	0	0	0	0	0	0	0	0	0	0	1	1
4930553J12Rik	75351	0	0	0	0	0	0	0	0	0	0	1	1
4930554C24Rik	75253	0	0	0	0	0	0	0	0	0	0	1	1
4930554G24Rik	75280	0	0	0	0	0	0	0	0	0	0	1	1
4930554H23Rik	77631	0	0	0	0	0	0	0	0	0	0	1	1
4930554I06Rik	75354	0	0	0	0	0	0	0	0	0	0	1	1
4930555B11Rik	75279	0	0	0	0	0	0	0	0	0	0	1	1
4930555B12Rik	78086	0	0	0	0	0	0	0	0	0	0	1	1
4930555G01Rik	108978	0	0	0	0	0	0	0	0	0	0	1	1
4930555G21Rik	75252	0	0	0	0	0	0	0	0	0	0	1	1
4930555K05Rik	75361	0	0	0	0	0	0	0	0	0	0	1	1
4930556C24Rik	75310	0	0	0	0	0	0	0	0	0	0	1	1
4930556G01Rik	75332	0	0	0	0	0	0	0	0	0	0	1	1
4930556J02Rik	75349	0	0	0	0	0	0	0	0	0	0	1	1
4930556L07Rik	75283	0	0	0	0	0	0	0	0	0	0	1	1
4930556M19Rik	75259	0	0	0	1.14842	0	0	0	0	0.152088	-0.0111864	0.872224	0.999833
4930556N09Rik	75301	0	0	0	0	0	0	0	0	0	0	1	1
4930556N13Rik	75285	0	0	0	0	0	0	0	0	0	0	1	1
4930557F10Rik	75322	0	0	0	0	0	0	0	0	0	0	1	1
4930557J02Rik	75357	1.06038	0.923325	0	0	0	0	0	0	0.247746	-0.0253837	0.715142	0.999833
4930557K07Rik	78202	7.22604	6.90968	7.23896	7.36855	7.34479	7.43327	7.30869	7.47432	156.252	0.18254	0.218364	0.999833
4930558C23Rik	67654	0	0	0	0	0	0	0	0	0	0	1	1
4930558F17Rik	75330	0	0	0	0	0	0	0	0	0	0	1	1
4930558G05Rik	75274	0	0	0	0	0	0	0	0	0	0	1	1
4930558J18Rik	75323	0	0	0	0	0	0	0	0	0	0	1	1
4930558K02Rik	75368	0	0	1.19761	1.14842	1.15915	0	0	1.29242	0.649118	0.00339835	0.972758	0.999833
4930559C10Rik	75295	0	0	0	0	0	0	0	0	0	0	1	1
4930562C15Rik	78809	1.66493	0.923325	0	0	0	0	0	0	0.383432	-0.0436914	0.550488	0.999833
4930562F07Rik	75255	6.34565	5.99444	5.94952	6.56508	6.36448	6.12848	6.11569	5.65189	70.693	-0.115149	0.56379	0.999833
4930563D23Rik	75328	0	0	0	0	0	0	0	0	0	0	1	1
4930563E18Rik	75370	0	0	0	0	0	0	0	0	0	0	1	1
4930563E22Rik	75304	1.06038	0	0	0	1.15915	3.48215	1.72976	1.29242	2.03243	0.28721	0.0635482	0.999833
4930563F08Rik	75369	0	0	0	0	0	0	0	0	0	0	1	1
4930563H07Rik	75347	0	0	0	0	0	0	0	0	0	0	1	1
4930563M20Rik	78213	0	0	0	0	0	0	0	0	0	0	1	1
4930563M21Rik	75258	0	0	0	0	0	0	0	0	0	0	1	1
4930564C03Rik	75341	0	0	0	0	0	0	0	0	0	0	1	1
4930564D02Rik	75269	0	0	0	0	0	0	0	0	0	0	1	1
4930565D16Rik	75309	0	0	0	0	0	0	0	0	0	0	1	1
4930565N06Rik	68306	4.75765	4.09901	5.64837	4.73068	5.29392	5.30149	4.72705	4.08264	29.3739	0.0230096	0.925566	0.999833
4930567H12Rik	75930	0	0	0	0	0	0	0	0	0	0	1	1
4930567H17Rik	619303	0	0	0	0	0	0	0	0	0	0	1	1
4930567J20Rik	78221	0	0	0	0	0	0	0	0	0	0	1	1
4930567K12Rik	75845	0	0	0	0	0	0	0	0	0	0	1	1
4930567K20Rik	78056	0	0	0	0	0	0	0	0	0	0	1	1
4930568D16Rik	75859	0	0	0	0	0	0	0	0	0	0	1	1
4930568E12Rik	78219	0	0	0	0	0	0	0	0	0	0	1	1
4930568G15Rik	75857	0	0	0	0	0	0	0	0	0	0	1	1
4930570G19Rik	329782	0	0	0	0	0	0	0	0	0	0	1	1
4930571K23Rik	75861	0	0	0	0	0	0	0	0	0	0	1	1
4930571O06Rik	78048	0	0	0	0	0	0	0	0	0	0	1	1
4930572K03Rik	75916	0	0	0	0	0	0	0	0	0	0	1	1
4930572O03Rik	381715	0	0	0	0	0	0	0	0	0	0	1	1
4930572O13Rik	75862	0	0	0	0	0	0	0	0	0	0	1	1
4930573O16Rik	78049	0	0	0	0	0	0	0	0	0	0	1	1
4930577N17Rik	67746	6.26649	5.60031	5.75589	5.48547	5.38188	6.10498	5.69956	6.11106	55.9942	0.0333201	0.876798	0.999833
4930578C19Rik	75905	0	0	0	0	0	0	0	0	0	0	1	1
4930578E11Rik	78058	0	0	0	0	0	0	0	0	0	0	1	1
4930578I06Rik	67750	0	0	0	0	0	0	0	0	0	0	1	1
4930578M01Rik	75951	0	0	0	0	0	0	0	0	0	0	1	1
4930578N18Rik	78215	0	0	0	0	0	0	0	0	0	0	1	1
4930579F01Rik	67741	0	0	0	0	0	0	0	0	0	0	1	1
4930579G18Rik	75913	8.88295	8.84829	9.0571	8.94412	8.66796	8.78017	8.53341	9.04597	461.961	-0.158065	0.17615	0.999833
4930579G24Rik	75939	0	0	0	1.77964	0	0	0	0	0.304176	-0.0253837	0.715142	0.999833
4930579H20Rik	75855	0	0	0	0	0	0	0	0	0	0	1	1
4930579J19Rik	75854	0	0	0	0	0	0	0	0	0	0	1	1
4930579K19Rik	75881	0	0	0	0	0	0	0	0	0	0	1	1
4930579P08Rik	75878	0	0	0	0	0	0	0	0	0	0	1	1
4930581F22Rik	78934	2.68424	3.31684	2.28712	2.55258	3.26795	1.0912	3.89728	0	5.85045	0.00779899	0.970463	0.999833
4930583I09Rik	78057	0	0	0	0	0	0	0	0	0	0	1	1
4930583K01Rik	67745	0	0	0	0	0	0	0	0	0	0	1	1
4930583P06Rik	75946	0	0	0	0	0	0	0	0	0	0	1	1
4930584F24Rik	75942	0	0	0	0	0	0	0	0	0	0	1	1
4930586N03Rik	75887	7.01221	6.54439	6.53676	6.92426	6.67422	6.66697	6.18624	6.38569	98.6126	-0.235765	0.191524	0.999833
4930587E11Rik	75893	0	0	0	0	0	0	0	0	0	0	1	1
4930590J08Rik	381798	0	0	0	0	0	0	0	0	0	0	1	1
4930590L20Rik	75910	0	0	0	0	0	0	0	0	0	0	1	1
4930591A17Rik	68175	0	0	0	0	0	0	0	0	0	0	1	1
4930591E09Rik	75877	0	0	0	0	0	0	0	0	0	0	1	1
4930592A05Rik	75880	9.00685	9.36417	9.23488	9.39626	8.95643	9.05926	8.5424	8.80546	536.537	-0.379424	0.00195094	0.999833
4930592I03Rik	75853	0	0	1.19761	1.14842	0	0	0	0	0.313788	-0.0253837	0.715142	0.999833
4930593A02Rik	71301	0	0	0	0	0	0	0	0	0	0	1	1
4930593C16Rik	78060	0	0	0	0	0	0	0	0	0	0	1	1
4930594C11Rik	77633	0	0	0	0	0	0	0	0	0	0	1	1
4930594O21Rik	75947	0	0	0	0	0	0	0	0	0	0	1	1
4930595D18Rik	78062	1.06038	0.923325	2.28712	1.14842	2.56876	1.70532	0	0	1.78419	0.00692465	0.96365	0.999833
4930595M18Rik	245492	0	0	0	0	0	0	0	0	0	0	1	1
4930596D02Rik	239036	0	0	0	0	0	0	0	0	0	0	1	1
4930596I21Rik	78229	0	0	0	0	0	0	0	0	0	0	1	1
4930597A21Rik	75389	0	0	0	0	0	0	0	0	0	0	1	1
4930597G03Rik	75377	0	0	0	0	0	0	0	0	0	0	1	1
4930598F16Rik	75381	0	0	0	0	0	0	0	0	0	0	1	1
4930599N23Rik	75379	9.35417	9.00754	9.22555	9.31039	9.36805	9.27206	8.85184	9.17457	589.204	-0.0472178	0.690487	0.999833
4931402G19Rik	70933	6.13896	6.33605	6.36627	6.63739	5.9116	6.24057	5.93629	6.11106	73.9343	-0.270503	0.150702	0.999833
4931403E22Rik	70942	5.60767	5.5734	6.03738	5.73656	5.72237	6.08108	5.79294	5.80933	54.9242	0.0939833	0.644116	0.999833
4931403G20Rik	70934	5.50795	5.48953	5.36112	5.44575	5.50453	5.84613	5.59971	5.88204	47.1888	0.20635	0.323118	0.999833
4931406B18Rik	74054	0	0	0	0	0	0	0	0	0	0	1	1
4931406C07Rik	70984	2.41737	3.55554	3.32987	2.21727	2.84122	3.74799	3.65348	3.27744	8.33586	0.175082	0.468262	0.999833
4931406H21Rik	77592	0	0	0	0	0	0	0	0	0	0	1	1
4931406P16Rik	233103	5.75993	5.62673	5.64837	6.23303	5.85124	5.92877	5.41621	5.73276	54.4376	-0.0710082	0.733715	0.999833
4931408C20Rik	210940	0	0	0	0	0	0	0	0	0	0	1	1
4931408D14Rik	77059	4.63696	0	4.81586	0	0	3.156	0	0	7.36999	-0.0494099	0.511772	0.999833
4931409K22Rik	231045	0	0	0	0	0	0	0	0	0	0	1	1
4931414P19Rik	74359	3.27559	3.55554	1.84286	2.21727	2.23259	1.70532	0	0	3.95497	-0.360642	0.0672011	0.999833
4931417E11Rik	66740	0	0	0	0	0	0	0	0	0	0	1	1
4931419H13Rik	70970	0	0	0	0	0	0	0	0	0	0	1	1
4931420L22Rik	70972	0	0	0	0	0	0	0	0	0	0	1	1
4931423N10Rik	70981	0	0	0	0	0	0	0	0	0	0	1	1
4931428F04Rik	74356	1.66493	2.86302	2.6263	0	3.07031	2.4652	3.65348	1.96302	5.00309	0.216757	0.305645	0.999833
4931428L18Rik	70988	0	0	0	0	0	0	0	0	0	0	1	1
4931429L15Rik	74361	0	0	0	0	0	0	0	0	0	0	1	1
4931429P17Rik	70971	0	0	0	0	0	0	0	0	0	0	1	1
4931430N09Rik	74363	0	0	0	0	0	0	0	0	0	0	1	1
4931431B13Rik	70973	1.06038	2.19721	0	2.82447	1.15915	1.0912	1.10994	1.29242	1.96581	-0.130642	0.423511	0.999833
4931431C16Rik	74364	10.1406	9.88553	10.0202	10.1298	10.0198	10.0144	9.9123	10.1236	1047.15	-0.0271814	0.75934	0.999833
4931440F15Rik	216622	0	0	0	0	0	0	0	0	0	0	1	1
4931440J10Rik	71000	5.92367	5.88926	6.29675	6.13652	5.5432	6.15161	5.90874	5.1613	59.3157	-0.249314	0.234239	0.999833
4931440P22Rik	71004	6.84519	6.61206	6.27282	6.67223	7.01411	7.2201	8.36622	6.61631	136.318	0.636367	0.0036723	0.999833
4932411N23Rik	237029	0	0	0	0	0	0	0	0	0	0	1	1
4932412D23Rik	75722	0	0	1.19761	0	0	0	0	0	0.1617	-0.0111864	0.872224	0.999833
4932413F04Rik	319215	0	0	0	0	0	0	0	0	0	0	1	1
4932414J04Rik	237694	0	0	0	0	0	0	0	0	0	0	1	1
4932414N04Rik	75721	0	0	0	0	0	0	0	0	0	0	1	1
4932415M13Rik	211496	0	0	0	0	0	0	0	0	0	0	1	1
4932416H05Rik	654409	6.93752	7.05292	7.05471	6.56508	7.24276	7.19806	7.58594	6.52844	132.216	0.232807	0.203552	0.999833
4932429P05Rik	245509	0	0	0	0	0	0	0	0	0	0	1	1
4932435O22Rik	319819	0	0	0	0	0	0	0	0	0	0	1	1
4932438A13Rik	229227	1.66493	1.4818	1.84286	0	0	0	0	0	0.818892	-0.134466	0.198669	0.999833
4932438H23Rik	74387	0	2.45481	1.84286	1.14842	2.84122	0	1.10994	1.29242	2.13254	0.00617199	0.968815	0.999833
4932441J04Rik	319216	5.20246	4.0215	4.25629	5.18128	5.24784	4.87099	5.11239	5.21858	29.943	0.239239	0.319985	0.999833
4932443I19Rik	403185	0	0	0	0	0	0	0	0	0	0	1	1
4932702P03Rik	73326	2.41737	0.923325	0	0	1.15915	2.4652	0	0	1.37421	0.00960732	0.939151	0.999833
4933400A11Rik	66747	0	0	0	0	0	0	0	0	0	0	1	1
4933400B14Rik	71052	0	0	0	0	0	0	0	0	0	0	1	1
4933400C23Rik	331003	0	0	0	0	0	0	0	0	0	0	1	1
4933400F21Rik	74403	0	0	0	0	0	0	0	1.29242	0.181173	0.0172082	0.804588	0.999833
4933400L20Rik	71058	0	0	0	0	0	0	0	0	0	0	1	1
4933401B06Rik	71011	0	0	0	0	0	0	0	0	0	0	1	1
4933401D09Rik	71008	0	0	0	0	0	0	0	0	0	0	1	1
4933401H06Rik	71038	0	0	0	0	0	0	0	0	0	0	1	1
4933402C06Rik	71029	0	0	0	0	0	0	0	0	0	0	1	1
4933402D24Rik	74426	2.41737	0.923325	0	0	1.15915	1.0912	0	0	0.950274	-0.0596332	0.599793	0.999833
4933402E13Rik	74437	0	0	0	0	0	0	0	0	0	0	1	1
4933402J07Rik	330820	0	0	0	0	0	0	0	0	0	0	1	1
4933402J10Rik	71057	0	0	0	0	0	0	0	0	0	0	1	1
4933402J15Rik	74425	0	0	0	0	0	0	0	0	0	0	1	1
4933402N03Rik	233918	0	0	0	0	0	0	0	0	0	0	1	1
4933402N22Rik	545732	0	0	0	0	0	0	0	0	0	0	1	1
4933403O08Rik	71030	0	0	0	0	1.15915	0	0	0	0.154157	0.0172082	0.804588	0.999833
4933404G15Rik	74066	0	0	0	0	0	0	0	0	0	0	1	1
4933404K08Rik	74061	0	0	0	0	0	0	0	0	0	0	1	1
4933404K13Rik	71018	0	0	0	0	0	0	0	0	0	0	1	1
4933404O12Rik	66752	0	0	0	0	0	0	0	0	0	0	1	1
4933405D12Rik	74057	0	0	0	0	0	0	0	0	0	0	1	1
4933405E24Rik	71056	0	0	0	0	0	0	0	0	0	0	1	1
4933405L10Rik	71046	0	0	0	0	0	0	0	0	0	0	1	1
4933405O20Rik	243996	0	0	0	0	0	0	0	0	0	0	1	1
4933406C10Rik	74076	0	0	0	0	0	0	0	0	0	0	1	1
4933406D12Rik	74065	0	0	0	0	0	0	0	0	0	0	1	1
4933406F09Rik	68308	0	0	0	0	0	0	0	0	0	0	1	1
4933406G16Rik	74059	0	0	0	0	0	0	0	0	0	0	1	1
4933406I18Rik	71045	0	0	0	0	0	0	0	0	0	0	1	1
4933406J10Rik	77800	0	0	0	0	0	0	0	0	0	0	1	1
4933406K04Rik	71033	0	0	0	0	0	0	0	0	0	0	1	1
4933406M09Rik	240755	0	0	0	0	0	0	0	0	0	0	1	1
4933407E24Rik	108809	0	0	0	0	0	0	0	0	0	0	1	1
4933407G14Rik	71125	0	0	0	0	0	0	0	0	0	0	1	1
4933407I05Rik	74072	0	0	0	0	0	0	0	0	0	0	1	1
4933407K13Rik	74396	0	0	0	0	0	0	0	0	0	0	1	1
4933407L21Rik	71141	0	1.4818	1.19761	0	1.15915	1.0912	0	0	0.681291	-0.0164079	0.872874	0.999833
4933408B17Rik	271508	0	0	0	0	0	0	0	0	0	0	1	1
4933408J17Rik	74454	6.42069	7.31089	6.81057	6.85013	6.89957	6.5844	6.93815	6.59484	112.339	-0.1046	0.568082	0.999833
4933408N05Rik	71122	0	0	0	0	0	0	0	0	0	0	1	1
4933409F18Rik	74668	0	0	0	0	0	0	0	0	0	0	1	1
4933409G03Rik	227998	0	0	0	0	0	0	0	0	0	0	1	1
4933409K07Rik	108816	0	0	0	0	0	0	0	0	0	0	1	1
4933411E08Rik	71067	0	0	0	0	0	0	0	0	0	0	1	1
4933411G06Rik	71090	0	0	0	0	0	0	0	0	0	0	1	1
4933411K16Rik	66765	0	0	0	0	0	0	0	0	0	0	1	1
4933412E12Rik	71086	0	0	0	0	1.79348	1.70532	0	0	0.59094	0.0841912	0.319343	0.999833
4933412E24Rik	71088	0	0	0	0	0	0	0	0	0	0	1	1
4933412O06Rik	71071	0	0	0	0	0	0	0	0	0	0	1	1
4933413J09Rik	71106	0	0.923325	0	1.14842	0	2.96034	1.10994	1.29242	1.438	0.153252	0.262665	0.999833
4933413L06Rik	71100	0	0	0	0	0	0	0	0	0	0	1	1
4933415F23Rik	66755	0	0	0	0	0	0	0	0	0	0	1	1
4933416C03Rik	619332	0	0	0	0	0	0	0	0	0	0	1	1
4933416E03Rik	71081	0	0	0	0	0	0	0	0	0	0	1	1
4933416I08Rik	71159	0	0	0	0	0	0	0	0	0	0	1	1
4933416M06Rik	71174	0	0	0	0	0	0	0	0	0	0	1	1
4933416M07Rik	71082	9.95742	9.53254	9.79718	9.51617	9.90203	9.92329	9.69765	10.1841	908.789	0.210661	0.0738359	0.999833
4933416O17Rik	67550	0	0	0	0	0	0	0	0	0	0	1	1
4933417A18Rik	66761	0	0	0	0	0	0	0	0	0	0	1	1
4933417D19Rik	71186	5.24438	4.60339	5.31499	5.13207	4.68173	4.2546	4.72705	5.03942	29.1518	-0.270928	0.252923	0.999833
4933417E11Rik	71134	0	0	0	0	0	0	0	0	0	0	1	1
4933417G07Rik	71182	0	0	0	0	0	0	0	0	0	0	1	1
4933417O13Rik	71153	0	0	0	0	0	0	0	0	0	0	1	1
4933421I07Rik	71162	0	0	0	0	0	0	0	0	0	0	1	1
4933421O10Rik	100504166	0	0	0	0	0	0	0	0	0	0	1	1
4933422A05Rik	71133	0	0	0	0	0	0	0	0	0	0	1	1
4933424G05Rik	74456	1.06038	1.4818	0	0	0	0	0	0	0.359806	-0.0417024	0.561181	0.999833
4933424G06Rik	71166	0	0	0	0	0	0	0	0	0	0	1	1
4933425B07Rik	74458	0	0	0	0	0	0	0	0	0	0	1	1
4933425L06Rik	66763	0	0	0	0	0	0	0	0	0	0	1	1
4933427D06Rik	232217	0	0	0	0	0	0	0	0	0	0	1	1
4933427D14Rik	74477	0	0	0	0	0	0	0	0	0	0	1	1
4933427E11Rik	66769	2.90938	2.45481	2.28712	2.55258	2.23259	2.4652	2.49402	1.96302	4.43712	-0.083551	0.704693	0.999833
4933427E13Rik	71234	0	0	0	0	0	0	0	0	0	0	1	1
4933427I22Rik	71235	0	0	0	0	0	0	0	0	0	0	1	1
4933428C19Rik	71293	0	0	0	0	0	0	0	0	0	0	1	1
4933428G20Rik	100141474	6.89867	7.04315	6.8271	7.25822	7.1581	7.02101	7.64558	7.38956	143.807	0.269884	0.101649	0.999833
4933429K18Rik	71232	0	0	0	0	0	0	0	0	0	0	1	1
4933429O19Rik	66770	0	0	0	0	0	0	0	0	0	0	1	1
4933430H16Rik	71285	0	0	0	0	0	0	0	0	0	0	1	1
4933430I17Rik	214106	1.66493	1.4818	3.1312	1.77964	2.23259	1.0912	1.10994	1.29242	2.69962	-0.142883	0.440116	0.999833
4933430M04Rik	71316	0	0	0	0	0	0	0	0	0	0	1	1
4933430N04Rik	71249	0	0	0	0	0	0	0	0	0	0	1	1
4933431E20Rik	329735	3.27559	3.31684	1.19761	2.21727	4.45715	2.73391	2.7638	4.20106	9.04934	0.352461	0.133469	0.999833
4933431G14Rik	71265	4.81441	3.55554	5.1141	4.26683	5.46479	5.42051	4.78881	5.5214	30.7932	0.507095	0.0366571	0.999833
4933432G23Rik	71196	0	0	0	0	0	0	0	0	0	0	1	1
4933432I03Rik	71264	0	0	2.28712	0	2.23259	0	0	2.41904	1.49109	0.0646206	0.593649	0.999833
4933432I09Rik	66779	0	0	0	0	0	0	0	0	0	0	1	1
4933432K03Rik	75793	0	0	0	0	0	0	0	0	0	0	1	1
4933433F19Rik	71314	0	0	0	0	0	0	0	0	0	0	1	1
4933433G08Rik	66785	0	0	0	0	0	0	0	0	0	0	1	1
4933433G15Rik	71274	0	0	0	0	0	0	1.72976	0	0.289592	0.0314054	0.651602	0.999833
4933433G19Rik	71226	9.14879	9.17352	9.15529	9.04726	9.14108	9.36898	8.71139	9.37367	568.081	0.0363411	0.772716	0.999833
4933433H22Rik	74473	2.41737	1.4818	0	3.2505	1.15915	2.4652	1.72976	1.29242	3.02166	-0.0942645	0.607054	0.999833
4933434E20Rik	99650	0	2.19721	1.84286	0	0	2.4652	2.16192	0	1.77128	0.0319513	0.817805	0.999833
4933436E23Rik	71209	0	0	0	0	0	0	0	0	0	0	1	1
4933436H12Rik	71244	0	0	0	0	0	0	0	0	0	0	1	1
4933436I01Rik	66780	0	0	0	0	0	0	0	0	0	0	1	1
4933438B17Rik	71247	0	0	0	0	0	0	0	0	0	0	1	1
4933438K21Rik	71270	0	0	0	0	0	0	0	0	0	0	1	1
4933439C10Rik	74476	8.33713	8.16929	8.45233	8.55361	8.47645	8.03424	8.53791	8.32132	329.894	-0.0252433	0.847559	0.999833
4933439K11Rik	71319	2.08966	2.19721	2.28712	1.14842	2.56876	0	2.7638	2.41904	3.37661	0.0591986	0.760685	0.999833
4933440J02Rik	71321	0	0	0	0	0	0	0	0	0	0	1	1
4933440M02Rik	71208	0	0	0	0	0	0	0	0	0	0	1	1
5031410I06Rik	381622	0	0	0	0	0	0	0	0	0	0	1	1
5031425E22Rik	269630	4.75765	4.9347	5.26733	4.43856	5.58086	5.38192	5.93629	5.65189	38.8638	0.569255	0.0115148	0.999833
5031425F14Rik	319684	0	0	0	0	0	1.0912	0	0	0.141314	0.0172082	0.804588	0.999833
5031426D15Rik	68144	0	0	0	0	0	0	0	0	0	0	1	1
5031434C07Rik	100503613	0	0	0	0	0	0	0	0	0	0	1	1
5031434O11Rik	100039684	0	0	0	0	0	0	0	1.96302	0.362347	0.0314054	0.651602	0.999833
5031439G07Rik	223739	2.41737	0	1.84286	0	0	1.70532	2.99099	1.96302	2.37989	0.0908313	0.565064	0.999833
5033403F01Rik	75958	2.68424	2.86302	2.28712	0	3.26795	0	2.99099	2.41904	4.43934	0.0626304	0.74965	0.999833
5033403H07Rik	75954	0	0	0	0	0	0	0	0	0	0	1	1
5033404E19Rik	114668	0	0	0	0	0	0	0	0	0	0	1	1
5033406O09Rik	77675	0	0	0	0	0	0	0	0	0	0	1	1
5033417F24Rik	75995	5.43743	5.60031	5.68511	6.11135	6.48855	6.42271	5.37653	5.69289	59.1609	0.259382	0.2402	0.999833
5033428I22Rik	75996	0	0	0	0	0	0	0	0	0	0	1	1
5330411J11Rik	76676	0	0	0	0	0	0	0	0	0	0	1	1
5330413P13Rik	414081	0	0	0	0	0	0	0	0	0	0	1	1
5330417C22Rik	229722	0	0	0	0	0	0	0	0	0	0	1	1
5330434G04Rik	100043213	0	0	0	0	0	0	0	0	0	0	1	1
5330439B14Rik	321015	0	0	0	0	0	0	0	0	0	0	1	1
5430401F13Rik	71392	0	0	0	0	0	0	0	0	0	0	1	1
5430402E10Rik	71351	0	0	0	0	0	0	0	0	0	0	1	1
5430402O13Rik	73183	0	0	0	0	0	0	0	0	0	0	1	1
5430403N17Rik	330737	0	0	0	0	0	0	0	0	0	0	1	1
5430405H02Rik	74487	3.27559	3.7603	0	2.55258	3.26795	1.70532	3.51416	2.76501	6.65226	0.00576475	0.97907	0.999833
5430416N02Rik	100503199	1.06038	0	0	0	0	0	0	0	0.135686	-0.0111864	0.872224	0.999833
5430419D17Rik	71395	0	0	0	0	0	0	0	0	0	0	1	1
5430421F17Rik	74489	0	0	0	0	0	0	0	0	0	0	1	1
5430425K12Rik	71416	0	0	0	0	0	0	0	0	0	0	1	1
5430427M07Rik	71349	0	0	0	0	0	0	0	0	0	0	1	1
5430427O19Rik	71398	0	0	0	0	0	1.70532	0	0	0.282627	0.0314054	0.651602	0.999833
5430428K19Rik	71422	0	0	0	0	0	0	0	0	0	0	1	1
5430431A17Rik	71368	0	0	1.84286	1.14842	0	0	0	0	0.475488	-0.050186	0.519577	0.999833
5430434I15Rik	71342	0	0	0	0	0	0	0	0	0	0	1	1
5430437J10Rik	71432	0	0	0	0	0	0	0	0	0	0	1	1
5430440P10Rik	71362	0	0	0	0	0	0	0	0	0	0	1	1
5530400C23Rik	232426	0	0	0	0	0	0	0	0	0	0	1	1
5530401A14Rik	71388	0	0	0	0	0	0	0	0	0	0	1	1
5530601H04Rik	71445	0	0	0	0	0	0	0	0	0	0	1	1
5730403I07Rik	70487	0	0	0	0	0	0	0	0	0	0	1	1
5730405O15Rik	70489	0	0	0	0	0	0	0	0	0	0	1	1
5730408K05Rik	67531	0	0	0	0	0	0	0	0	0	0	1	1
5730409E04Rik	230757	0	0	0	0	0	0	0	0	0	0	1	1
5730412P04Rik	70491	0	0	0	0	0	0	0	0	0	0	1	1
5730416F02Rik	70550	0	0	0	0	0	0	0	0	0	0	1	1
5730420D15Rik	70523	0	0	0	0	0	0	0	0	0	0	1	1
5730422E09Rik	433966	0	0	0	0	0	0	0	0	0	0	1	1
5730435O14Rik	70538	0	0	0	0	1.15915	0	0	0	0.154157	0.0172082	0.804588	0.999833
5730455P16Rik	70591	0	0	0	0	0	0	0	0	0	0	1	1
5730460C07Rik	70594	0	0	0	0	0	0	0	0	0	0	1	1
5730480H06Rik	70592	0	0	0	0	0	0	0	0	0	0	1	1
5730488B01Rik	70602	0	0	0	0	0	0	0	0	0	0	1	1
5730507C01Rik	236366	0	0	0	0	0	0	0	0	0	0	1	1
5730522E02Rik	70626	0	0	0	0	0	0	0	0	0	0	1	1
5730559C18Rik	67313	0	0	0	0	0	0	0	0	0	0	1	1
5830411N06Rik	244234	0	0	0	0	0	0	0	0	0	0	1	1
5830416I19Rik	74757	0	0	0	0	0	0	0	0	0	0	1	1
5830417I10Rik	100302730	4.28194	4.49285	3.6602	3.42407	3.44175	4.33761	3.18723	3.95363	14.129	-0.126619	0.612745	0.999833
5830418P13Rik	100529079	0	0	0	0	0	0	0	0	0	0	1	1
5830428M24Rik	76062	0	0	0	0	0	0	0	0	0	0	1	1
5830432E09Rik	67765	8.04269	7.52965	7.62664	7.69933	7.73552	7.77603	7.7188	7.82721	214.501	0.0247344	0.858544	0.999833
5830444B04Rik	641454	0	0	0	0	0	0	0	0	0	0	1	1
5830454E08Rik	76100	0	0	0	0	0	0	0	0	0	0	1	1
5830473C10Rik	622307	0	0	0	0	0	0	0	0	0	0	1	1
5930403L14Rik	320939	0	0	0	0	0	0	0	0	0	0	1	1
5930412G12Rik	319616	0	0	0	0	0	0	0	0	0	0	1	1
5930430L01Rik	319982	0	0	0	0	0	0	0	0	0	0	1	1
5930438M14Rik	328324	0	0	0	0	0	0	0	0	0	0	1	1
6030407O03Rik	109198	0	0	0	0	0	0	0	0	0	0	1	1
6030408B16Rik	77717	0	0	0	0	0	0	0	0	0	0	1	1
6030419C18Rik	319477	0	0	0	0	0	0	0	0	0	0	1	1
6030440G07Rik	77878	0	0	0	0	0	0	0	0	0	0	1	1
6030443J06Rik	320719	0	0	0	0	1.15915	0	0	0	0.154157	0.0172082	0.804588	0.999833
6030458C11Rik	77877	1.66493	1.4818	1.84286	1.14842	1.15915	1.70532	1.72976	1.96302	2.0597	0.0236713	0.89342	0.999833
6030466F02Rik	234863	0	0	0	0	0	0	0	0	0	0	1	1
6030468B19Rik	77727	1.06038	0.923325	2.6263	2.82447	0	2.13472	0	1.29242	2.2601	-0.158843	0.329192	0.999833
6030469F06Rik	100043065	0	0	0	0	0	0	0	0	0	0	1	1
6030471H07Rik	78238	0	0	0	0	0	0	0	0	0	0	1	1
6030498E09Rik	77883	0	0	0	0	0	0	0	0	0	0	1	1
6230400D17Rik	76133	6.89867	7.31901	7.29944	7.47104	7.10739	7.17567	7.22179	7.11574	147.046	-0.0932655	0.545769	0.999833
6330403K07Rik	103712	0	0	1.19761	0	0	0	0	0	0.1617	-0.0111864	0.872224	0.999833
6330407A03Rik	70720	0	0	0	0	0	0	0	0	0	0	1	1
6330409D20Rik	70730	5.47312	5.30556	5.00209	5.70326	5.24784	5.21631	4.52413	4.50721	35.13	-0.332721	0.151266	0.999833
6330410L21Rik	319224	0	0	0	0	0	0	0	0	0	0	1	1
6330415B21Rik	70753	0	0	0	0	0	0	0	0	0	0	1	1
6330415G19Rik	320020	6.81769	6.41395	5.919	6.08574	6.2048	6.12848	6.76458	6.22726	80.7336	-0.000177873	0.999298	0.999833
6330418K02Rik	69004	3.56741	3.03066	1.84286	3.96352	2.56876	2.13472	1.10994	3.27744	6.6742	-0.275632	0.223551	0.999833
6330549D23Rik	229613	2.41737	0	2.6263	1.77964	0	1.70532	1.10994	1.96302	2.28349	-0.109624	0.507915	0.999833
6430411K18Rik	76880	0	0	0	0	0	0	0	0	0	0	1	1
6430503K07Rik	78068	0	0	0	0	0	0	0	0	0	0	1	1
6430531B16Rik	381933	6.87218	6.68928	6.89139	6.52752	6.74227	7.2201	6.63606	6.79641	111.261	0.101885	0.555014	0.999833
6430548M08Rik	234797	1.66493	0	1.84286	0	0	1.70532	0	0	0.877399	-0.0439947	0.67249	0.999833
6430550D23Rik	320095	0	0	0	0	0	0	1.72976	0	0.289592	0.0314054	0.651602	0.999833
6430562O15Rik	320893	7.53553	7.826	7.56884	7.75727	7.65836	7.73067	7.33997	7.91647	203.588	-0.00618882	0.965908	0.999833
6430571L13Rik	235599	0	0	0	0	0	0	0	0	0	0	1	1
6430573F11Rik	319582	0	0	0	0	0	0	0	0	0	0	1	1
6430584L05Rik	330324	0	0	0	0	0	0	0	0	0	0	1	1
6430706D22Rik	78605	0	0	0	0	0	0	0	0	0	0	1	1
6430710C18Rik	76218	0	0	0	0	0	0	0	0	0	0	1	1
6530402F18Rik	76220	0	0	0	0	1.15915	2.96034	1.10994	0	1.14683	0.172123	0.136221	0.999833
6530403H02Rik	320739	0	0	0	0	0	0	0	0	0	0	1	1
6530411M01Rik	67791	0	0	0	0	0	0	0	0	0	0	1	1
6720468P15Rik	78073	0	0	0	0	0	0	0	0	0	0	1	1
6720483E21Rik	77741	0	0	0	0	0	0	0	0	0	0	1	1
6720489N17Rik	211378	0	0	0	0	0	0	0	0	0	0	1	1
6820408C15Rik	228778	0	0	0	0	0	0	0	0	0	0	1	1
6820431F20Rik	547150	1.06038	0	0	0	0	0	0	0	0.135686	-0.0111864	0.872224	0.999833
7420426K07Rik	546157	0	0	0	0	0	0	0	0	0	0	1	1
7420461P10Rik	100038657	0	0	0	0	0	0	0	0	0	0	1	1
7420700N18Rik	74517	0	0	0	0	0	0	0	0	0	0	1	1
7420701I03Rik	71457	0	0	0	0	0	0	0	0	0	0	1	1
7530416G11Rik	328577	0	0	0	0	0	0	0	0	0	0	1	1
7630403G23Rik	77119	0	0	0	0	0	0	0	0	0	0	1	1
8030411F24Rik	78609	0	0	0	0	0	0	0	0	0	0	1	1
8030423F21Rik	211001	0	0	0	0	0	0	0	0	0	0	1	1
8030423J24Rik	77166	0	0	0	0	0	0	0	0	0	0	1	1
8030442B05Rik	77543	0	0	0	0	0	0	0	0	0	0	1	1
8030443G20Rik	77173	0	0	0	0	0	0	0	0	0	0	1	1
8030451O07Rik	319533	0	0	0	0	0	0	0	0	0	0	1	1
8030455M16Rik	77171	0	0	0	0	0	0	0	0	0	0	1	1
8030462N17Rik	212163	0	0	0	1.77964	0	0	0	0	0.304176	-0.0253837	0.715142	0.999833
8430408G22Rik	213393	2.08966	2.19721	2.6263	3.2505	3.86451	3.156	3.35993	2.41904	6.95352	0.259835	0.268978	0.999833
8430422H06Rik	74529	0	0	0	0	0	0	0	0	0	0	1	1
8430423G03Rik	71473	0	0	0	0	0	0	0	0	0	0	1	1
8430426J06Rik	78102	0	0	0	0	0	0	0	0	0	0	1	1
8430429K09Rik	71523	1.66493	0.923325	1.19761	1.14842	0	1.0912	0	0	0.838534	-0.110875	0.345915	0.999833
8430430B14Rik	78148	0	0	0	0	0	0	0	0	0	0	1	1
8430431K14Rik	78103	0	0	0	0	0	0	0	0	0	0	1	1
8430436N08Rik	71510	0	0	0	0	0	0	0	0	0	0	1	1
8430437L04Rik	74541	0	0	0	0	0	0	0	0	0	0	1	1
9030025P20Rik	100041574	2.08966	2.19721	1.84286	2.82447	0	2.96034	2.99099	2.76501	4.38049	0.0748542	0.719035	0.999833
9030204H09Rik	77665	0	0	0	0	0	0	0	0	0	0	1	1
9030404E10Rik	71528	0	0	0	0	0	0	0	0	0	0	1	1
9030612E09Rik	74530	0	0	0	0	0	0	0	0	0	0	1	1
9030619P08Rik	105892	0	0	0	0	0	0	0	0	0	0	1	1
9030624G23Rik	66808	0	0	0	0	0	0	0	0	0	0	1	1
9030624J02Rik	71517	2.41737	0	1.84286	0	0	2.13472	0	0	1.29008	-0.0551904	0.637298	0.999833
9030625G05Rik	71545	0	0	0	0	0	0	0	0	0	0	1	1
9130008F23Rik	71583	0	0	0	0	0	0	0	0	0	0	1	1
9130011E15Rik	71617	0	1.4818	0	0	0	0	0	0	0.22412	-0.0253837	0.715142	0.999833
9130015A21Rik	71581	0	0	0	0	0	0	0	0	0	0	1	1
9130015L21Rik	71613	0	0	0	0	0	0	0	0	0	0	1	1
9130019O22Rik	78921	0	0	0	0	0	0	0	0	0	0	1	1
9130019P16Rik	100042056	1.06038	1.4818	2.6263	1.77964	0	1.70532	3.35993	1.96302	3.11413	0.0788086	0.667669	0.999833
9130023H24Rik	100043133	8.1179	7.95147	8.13807	8.34271	8.16548	8.29011	8.11213	7.99233	281.895	0.00481569	0.969383	0.999833
9130024F11Rik	329160	3.10407	1.4818	1.84286	0	0	1.0912	1.10994	1.29242	1.96461	-0.172447	0.274242	0.999833
9130204L05Rik	229550	0	0	0	0	0	0	0	0	0	0	1	1
9130209A04Rik	77668	0	0	0	0	0	0	0	0	0	0	1	1
9130221F21Rik	330350	0	0.923325	0	0	0	0	0	0	0.11206	-0.0111864	0.872224	0.999833
9130221H12Rik	77124	11.4368	11.3777	11.3492	11.4063	11.4023	11.3209	11.1113	11.4194	2620.56	-0.072999	0.361075	0.999833
9130227L01Rik	329159	0	0	0	0	0	0	0	0	0	0	1	1
9130230L23Rik	231253	3.91756	3.44112	3.32987	3.05315	3.26795	2.13472	2.49402	3.27744	8.21027	-0.25434	0.293111	0.999833
9130401M01Rik	75758	1.66493	0	0	1.77964	0	0	0	0	0.575548	-0.0770845	0.35536	0.999833
9130409I23Rik	619326	0	0	0	0	0	0	0	0	0	0	1	1
9230009I02Rik	619293	0	0	0	0	0	0	0	0	0	0	1	1
9230102K24Rik	109335	0	0	0	0	0	0	0	0	0	0	1	1
9230102O04Rik	77682	0	0	0	0	0	0	0	0	0	0	1	1
9230104L09Rik	77705	0	0	0	0	0	0	0	0	0	0	1	1
9230105E05Rik	320626	0	0	0	0	0	0	0	0	0	0	1	1
9230110C19Rik	234912	0	0	0	0	0	0	0	0	0	0	1	1
9230110F15Rik	77080	0	0	0	0	0	0	0	0	0	0	1	1
9230112D13Rik	78243	0	0	0	0	0	0	0	0	0	0	1	1
9230112J17Rik	100504561	0	0	0	0	0	0	0	0	0	0	1	1
9230114K14Rik	414108	0	0	0	0	0	0	0	0	0	0	1	1
9230116L04Rik	321017	0	0	0	0	0	0	0	0	0	0	1	1
9230116N13Rik	320054	3.56741	3.03066	1.19761	2.55258	3.86451	2.96034	2.7638	3.81193	7.92154	0.21881	0.353638	0.999833
9230117E06Rik	78082	0	0	0	0	0	0	0	0	0	0	1	1
9330020H09Rik	100048895	7.46637	7.42065	7.42421	7.17564	7.37726	7.48881	7.58594	7.29952	169.006	0.0614923	0.665152	0.999833
9330102E08Rik	330427	0	0	0	0	0	0	0	0	0	0	1	1
9330111N05Rik	319983	0	0	0	0	0	0	0	0	0	0	1	1
9330117O12Rik	328957	0	0	0	0	0	0	0	0	0	0	1	1
9330133O14Rik	100689703	0	0	0	0	0	0	0	1.96302	0.362347	0.0314054	0.651602	0.999833
9330136K24Rik	319870	7.24681	6.45875	7.1098	7.02204	7.08135	7.09446	7.14121	7.16027	132.028	0.120281	0.475472	0.999833
9330151L19Rik	414085	2.41737	3.03066	1.84286	2.82447	4.19105	3.74799	3.78053	3.04386	8.73433	0.478985	0.0487835	0.999833
9330158H04Rik	319472	0	0	0	0	0	0	0	0	0	0	1	1
9330159F19Rik	212448	0	0	0	0	0	0	0	0	0	0	1	1
9330159M07Rik	319673	0	0	0	0	0	0	0	0	0	0	1	1
9330162012Rik	493800	0	0	0	0	0	0	0	0	0	0	1	1
9330162B11Rik	320272	0	0	0	0	0	0	0	0	0	0	1	1
9330175E14Rik	320377	8.12353	7.65044	7.99909	8.17672	8.0291	8.05891	8.01211	8.31477	265.182	0.100668	0.46198	0.999833
9330175M20Rik	442821	0	0	0	0	0	0	0	0	0	0	1	1
9330178D15Rik	329780	0	0	0	0	0	0	0	0	0	0	1	1
9330179D12Rik	77558	2.08966	2.6733	0	2.82447	1.15915	2.4652	3.18723	0	3.57284	-0.0124553	0.946329	0.999833
9330182L06Rik	231014	0	0	0	0	0	0	0	0	0	0	1	1
9330182O14Rik	328531	0	0	0	0	0	0	0	0	0	0	1	1
9330188P03Rik	380930	0	0	0	0	0	0	0	0	0	0	1	1
9330199G10Rik	319466	0	0	1.19761	0	0	0	1.10994	1.29242	0.48767	0.0266503	0.757267	0.999833
9430007A20Rik	381572	0	0	0	0	0	0	0	0	0	0	1	1
9430014N10Rik	77248	0	0	0	0	0	0	0	0	0	0	1	1
9430015G10Rik	230996	0	0	0	1.14842	0	0	0	0	0.152088	-0.0111864	0.872224	0.999833
9430018G01Rik	319812	0	0	0	0	0	0	0	0	0	0	1	1
9430019J16Rik	77269	0	0	0	0	0	0	0	0	0	0	1	1
9430021M05Rik	77288	0	0	0	0	0	0	0	0	0	0	1	1
9430037G07Rik	320692	0	0	0	0	0	0	0	0	0	0	1	1
9430038I01Rik	77252	0	0	1.19761	0	1.15915	0	0	0	0.315857	0.00301088	0.965471	0.999833
9430041J12Rik	77323	0	0	0	0	0	0	0	0	0	0	1	1
9430060I03Rik	100037260	6.60893	6.58537	6.59584	6.4291	6.72556	6.99568	7.4396	6.73884	110.297	0.388885	0.0285017	0.999833
9430065F17Rik	77857	0	0	0	0	0	0	0	0	0	0	1	1
9430069I07Rik	77358	0	0	0	0	0	0	0	0	0	0	1	1
9430078K24Rik	77290	0	0	0	0	0	0	0	0	0	0	1	1
9430083A17Rik	77428	0	0	0	0	0	0	0	1.29242	0.181173	0.0172082	0.804588	0.999833
9430091E24Rik	434350	8.23168	8.18271	8.33008	8.15225	8.01541	8.22074	7.80353	8.28826	285.32	-0.124117	0.331493	0.999833
9530002B09Rik	77432	0	0	0	0	0	0	0	0	0	0	1	1
9530003J23Rik	77397	0	0	0	0	1.15915	0	0	0	0.154157	0.0172082	0.804588	0.999833
9530014B07Rik	77398	0	0	0	0	0	0	0	0	0	0	1	1
9530020I12Rik	77442	0	0	0	0	0	0	0	0	0	0	1	1
9530026F06Rik	77341	0	0	0	0	0	0	0	0	0	0	1	1
9530026P05Rik	330385	0	0	0	0	0	0	0	0	0	0	1	1
9530027J09Rik	100500713	7.11746	7.83169	7.34607	7.76536	7.55807	7.231	6.93815	7.13074	167.549	-0.273996	0.109972	0.999833
9530036O11Rik	654796	0	0	0	0	0	0	0	0	0	0	1	1
9530051G07Rik	319781	0	0	0	0	0	1.0912	0	0	0.141314	0.0172082	0.804588	0.999833
9530052E02Rik	619321	3.69381	3.18084	2.90072	2.55258	3.98176	3.86454	4.10577	2.76501	10.2154	0.282095	0.252387	0.999833
9530053A07Rik	319482	1.06038	0.923325	0	0	0	0	0	0	0.247746	-0.0253837	0.715142	0.999833
9530059O14Rik	319626	0	0	0	0	0	0	0	0	0	0	1	1
9530062K07Rik	78739	0	0	0	0	0	0	0	0	0	0	1	1
9530068E07Rik	213673	3.69381	1.8834	2.90072	3.57898	2.23259	3.62118	2.16192	2.76501	7.04071	-0.11655	0.613916	0.999833
9530077C05Rik	68283	1.06038	0	0	3.05315	1.79348	1.0912	1.10994	0	1.64264	-0.063035	0.648561	0.999833
9530080O11Rik	319247	0	0	0	0	0	0	0	0	0	0	1	1
9530082P21Rik	638247	10.2488	10.101	10.0766	9.97616	10.0901	10.0301	9.82471	9.97151	1055.06	-0.118192	0.193404	0.999833
9530091C08Rik	320440	0	0	0	0	0	0	0	0	0	0	1	1
9630001P10Rik	319251	0	0	0	0	0	0	0	0	0	0	1	1
9630013A20Rik	319903	0	0	0	0	0	0	0	0	0	0	1	1
9630013K17Rik	78883	4.69856	5.27248	5.05918	5.27493	4.28531	5.21631	4.37102	4.50721	28.5981	-0.297991	0.212725	0.999833
9630028B13Rik	319562	0	0	0	0	0	0	0	0	0	0	1	1
9630028H03Rik	320684	0	0	0	0	0	0	0	0	0	0	1	1
9630028I04Rik	319720	0	0	0	0	0	0	0	0	0	0	1	1
9830107B12Rik	328829	0	0	0	0	0	0	0	0	0	0	1	1
9830132P13Rik	329753	0	0	0	0	0	0	0	0	0	0	1	1
9830166K06Rik	402757	0	0	0	0	0	0	0	0	0	0	1	1
9930012K11Rik	268759	4.19911	2.45481	3.32987	3.84637	3.44175	3.74799	2.99099	3.95363	11.0044	-0.00601117	0.980557	0.999833
9930014A18Rik	320469	7.65689	6.94159	7.22655	7.10088	6.95798	7.65177	7.22179	7.61961	159.392	0.11549	0.511128	0.999833
9930021J03Rik	240613	2.90938	3.18084	3.32987	1.77964	3.44175	2.4652	4.10577	3.65479	8.53377	0.244255	0.30902	0.999833
9930104L06Rik	194268	0	0	0	0	0	0	0	0	0	0	1	1
9930111H07Rik	77762	0	0	0	0	0	0	0	0	0	0	1	1
9930111J21Rik1	667214	2.08966	1.4818	1.84286	0	0	0	0	0	0.954578	-0.153275	0.167509	0.999833
9930111J21Rik2	245240	0	0	0	0	0	0	0	0	0	0	1	1
A130010J15Rik	319266	3.81002	3.85272	3.1312	4.26683	4.0902	4.33761	3.51416	4.20106	14.4443	0.130486	0.602218	0.999833
A130077B15Rik	319272	0	0	0	0	0	0	0	0	0	0	1	1
A1bg	117586	0	0	0	0	0	0	0	0	0	0	1	1
A1cf	69865	0	0	0	0	0	0	0	0	0	0	1	1
A230001M10Rik	319951	0	0	0	0	0	0	0	0	0	0	1	1
A230009B12Rik	319750	0	0	0	0	0	0	0	0	0	0	1	1
A230020J21Rik	100125339	8.6416	8.0813	8.447	8.21857	8.41523	8.58162	9.33586	8.4039	377.31	0.33069	0.0492601	0.999833
A230028O05Rik	319487	0	0	0	0	0	0	0	0	0	0	1	1
A230050P20Rik	319278	0	2.45481	4.35078	3.42407	2.23259	3.32827	3.65348	3.65479	8.69283	0.0332987	0.882138	0.999833
A230056J06Rik	319469	0	0	0	0	0	0	0	0	0	0	1	1
A230056P14Rik	320845	6.28669	6.09246	6.43259	6.2095	6.44837	6.44159	5.49243	6.30865	74.6521	-0.0303744	0.879394	0.999833
A230057D06Rik	319893	0	0	0	0	0	0	0	0	0	0	1	1
A230065H16Rik	380787	0	0	0	0	0	0	0	0	0	0	1	1
A230070E04Rik	100043072	0	0	0	0	0	0	0	0	0	0	1	1
A230072C01Rik	320742	7.05993	7.26117	7.09622	7.73272	7.60452	7.231	7.22179	7.23158	159.096	0.0173644	0.916328	0.999833
A230072E10Rik	331547	0	0	0	0	0	0	0	0	0	0	1	1
A230077H06Rik	320210	0	0	0	0	0	0	0	0	0	0	1	1
A230103J11Rik	320466	9.34216	9.38173	9.2985	9.45746	9.48935	9.39344	9.15714	9.53175	667.904	0.0259606	0.796264	0.999833
A230107N01Rik	320919	0	0	0	0	0	0	0	0	0	0	1	1
A230108P19Rik	320132	0	0	0	0	0	0	0	0	0	0	1	1
A2m	232345	0	0	0	0	0	0	0	0	0	0	1	1
A2ml1	NA	0	0	0	0	0	0	0	0	0	0	1	1
A330008L17Rik	234624	0	0	0	0	0	0	0	0	0	0	1	1
A330009N23Rik	380977	1.06038	0.923325	0	0	0	0	1.10994	0	0.392542	-0.0150543	0.852284	0.999833
A330015K06Rik	102637797	0	0	0	0	0	0	0	0	0	0	1	1
A330023F24Rik	320977	2.08966	0.923325	0	2.55258	0	1.70532	1.72976	3.04386	2.60556	0.0481418	0.775932	0.999833
A330032B11Rik	319931	5.20246	4.60339	4.94265	4.8572	4.99238	5.25953	4.28791	5.21858	29.9717	0.0479027	0.839792	0.999833
A330033J07Rik	320614	0	0	0	0	0	0	0	0	0	0	1	1
A330035P11Rik	319727	2.08966	0	1.84286	2.55258	0	1.0912	0	0	1.48012	-0.189086	0.163504	0.999833
A330040F15Rik	74333	2.41737	1.8834	3.1312	1.77964	3.98176	3.48215	3.51416	0	6.57817	0.275898	0.210443	0.999833
A330041J22Rik	319556	5.84412	4.84754	5.21804	4.43856	5.46479	5.49473	5.11239	5.80933	39.633	0.210584	0.369337	0.999833
A330048O09Rik	320315	0	0	0	0	0	0	0	0	0	0	1	1
A330049N07Rik	327768	0	0	0	0	0	0	0	0	0	0	1	1
A330069E16Rik	606735	1.66493	0	0	0	0	0	0	0	0.271372	-0.0253837	0.715142	0.999833
A330070K13Rik	381673	0	0	0	0	0	0	0	0	0	0	1	1
A330074K22Rik	434353	0	0	0	0	0	0	0	0	0	0	1	1
A330076C08Rik	100503592	0	0	0	0	0	0	0	0	0	0	1	1
A330076H08Rik	320026	0	0	0	0	0	0	0	0	0	0	1	1
A330093E20Rik	107003	0	0	0	0	0	0	0	0	0	0	1	1
A330102I10Rik	77920	0	0	0	0	0	0	0	0	0	0	1	1
A3galt2	215493	0	0.923325	0	0	0	0	0	0	0.11206	-0.0111864	0.872224	0.999833
A430005L14Rik	97159	0	0	0	0	0	0	0	0	0	0	1	1
A430033K04Rik	243308	0	0	0	0	0	0	0	0	0	0	1	1
A430035B10Rik	320312	0	0	0	0	0	0	0	0	0	0	1	1
A430046D13Rik	654440	0	0	0	0	0	0	0	0	0	0	1	1
A430057M04Rik	319486	7.1509	7.631	6.45403	7.2234	7.31158	6.80465	7.18781	7.08527	140.21	-0.0611628	0.74319	0.999833
A430078G23Rik	319493	0	0	0	0	0	0	0	0	0	0	1	1
A430078I02Rik	320486	3.91756	2.6733	3.92881	2.21727	3.07031	3.74799	3.35993	3.47842	9.57722	0.0321244	0.895052	0.999833
A430085M09Rik	623726	0	0	0	0	0	0	0	0	0	0	1	1
A430088P11Rik	106059	8.12913	7.12881	7.49834	7.55745	7.62269	8.00913	7.76563	7.84551	210.43	0.170855	0.310706	0.999833
A430089I19Rik	331195	0	0	0	0	0	0	0	0	0	0	1	1
A430090L17Rik	319803	0	0	0	1.14842	0	0	0	0	0.152088	-0.0111864	0.872224	0.999833
A430093F15Rik	403202	0	0	0	0	0	0	0	0	0	0	1	1
A430105I19Rik	214239	0	0	0	0	0	0	0	0	0	0	1	1
A4galt	239559	0	0	0	0	0	0	0	0	0	0	1	1
A4gnt	333424	0	0	0	0	0	0	0	0	0	0	1	1
A530006G24Rik	381384	0	0	0	0	0	0	0	0	0	0	1	1
A530013C23Rik	329562	0	0	0	0	0	0	0	0	0	0	1	1
A530016L24Rik	319942	0	0	0	0	0	0	0	0	0	0	1	1
A530021J07Rik	330578	0	0	0	0	0	0	0	0	0	0	1	1
A530032D15Rik	381287	5.87113	5.30556	5.88782	5.44575	5.85124	6.00694	5.52908	5.42735	50.5154	0.0646433	0.762259	0.999833
A530046M15Rik	328190	3.10407	2.45481	2.6263	1.14842	3.07031	2.4652	3.35993	2.76501	5.68225	0.155719	0.492507	0.999833
A530050N04Rik	442846	0	0	0	0	0	0	0	0	0	0	1	1
A530053G22Rik	208079	0	0	0	0	0	0	0	0	0	0	1	1
A530058N18Rik	320846	0	0	0	0	0	0	0	0	0	0	1	1
A530064D06Rik	328830	0	0	0	0	0	0	0	0	0	0	1	1
A530065N20Rik	328263	0	0	0	0	0	0	0	0	0	0	1	1
A530072M11Rik	100415915	0	0	0	0	0	0	0	0	0	0	1	1
A530088E08Rik	664702	6.97534	7.32709	7.09622	7.17564	7.51008	7.03352	6.96515	7.47432	146.984	0.0982089	0.544825	0.999833
A530099J19Rik	319293	0	0	0	0	1.79348	0	0	0	0.308313	0.0314054	0.651602	0.999833
A630001G21Rik	319997	1.06038	0	0	1.14842	0	0	0	1.96302	0.650121	0.00447715	0.961422	0.999833
A630010A05Rik	545280	0	0	0	0	0	0	0	0	0	0	1	1
A630012P03Rik	100504594	0	0	0	0	0	0	0	0	0	0	1	1
A630019I02Rik	408254	0	0.923325	0	0	0	1.70532	0	0	0.394687	0.0193832	0.792275	0.999833
A630020A06	328489	0	0	1.19761	0	0	0	0	0	0.1617	-0.0111864	0.872224	0.999833
A630023A22Rik	105518	0	0	0	0	0	0	0	0	0	0	1	1
A630023P12Rik	231603	0	0	0	0	0	0	0	0	0	0	1	1
A630033H20Rik	213438	0	0	0	0	0	0	0	0	0	0	1	1
A630066F11Rik	320642	3.27559	4.09901	3.80075	4.66301	3.59685	4.33761	4.72705	3.95363	16.5483	0.0961628	0.700872	0.999833
A630072M18Rik	320770	6.70212	6.82095	6.8271	6.13652	7.09442	6.68294	7.52374	6.75829	115.595	0.338209	0.0756914	0.999833
A630073D07Rik	381819	0	0	0	0	0	0	0	0	0	0	1	1
A630075F10Rik	100043910	0	0	0	0	0	1.0912	0	0	0.141314	0.0172082	0.804588	0.999833
A630076J17Rik	319929	0	0	0	0	0	0	0	0	0	0	1	1
A630077J23Rik	319973	0	0	0	0	0	0	0	0	0	0	1	1
A630089N07Rik	320586	0	0	0	0	0	0	0	0	0	0	1	1
A630095E13Rik	235973	0	0	0	0	0	0	0	0	0	0	1	1
A630095N17Rik	381272	0	0	0	0	0	1.0912	0	0	0.141314	0.0172082	0.804588	0.999833
A730004F24Rik	320449	0	0	0	0	0	0	0	0	0	0	1	1
A730006G06Rik	320638	0	0	0	0	0	0	0	0	0	0	1	1
A730008H23Rik	212427	0	0	0	0	0	0	0	0	0	0	1	1
A730017C20Rik	225583	0	0	0	0	0	0	0	0	0	0	1	1
A730017L22Rik	613258	0	0	0	0	0	0	0	0	0	0	1	1
A730018C14Rik	100504733	0	0	0	0	0	0	0	0	0	0	1	1
A730020E08Rik	100504262	0	0	0	0	0	0	0	0	0	0	1	1
A730020M07Rik	100503044	0	0	0	0	1.15915	1.0912	0	0	0.29547	0.0314054	0.651602	0.999833
A730036I17Rik	329513	0	0	0	0	0	0	0	0	0	0	1	1
A730043L09Rik	330958	0	0	0	0	0	0	0	0	0	0	1	1
A730046J19Rik	319764	0	0	0	0	0	0	0	0	0	0	1	1
A730056A06Rik	319783	0	0	0	0	0	0	0	0	0	0	1	1
A730063M14Rik	100504703	1.66493	0	2.28712	1.77964	1.79348	2.4652	0	0	1.93422	-0.0220936	0.883373	0.999833
A730082K24Rik	101786	0	0	0	0	0	0	0	0	0	0	1	1
A730085K08Rik	654800	0	0	0	1.14842	0	0	2.16192	0	0.586476	0.0408321	0.62394	0.999833
A730090N16Rik	319798	0	0	0	1.14842	0	0	1.10994	0	0.296884	0.00301088	0.965471	0.999833
A830009L08Rik	320297	0	0	0	0	0	0	0	0	0	0	1	1
A830010M20Rik	231570	0	0	0	0	0	1.0912	0	0	0.141314	0.0172082	0.804588	0.999833
A830011K09Rik	319702	0	0	0	0	0	0	0	0	0	0	1	1
A830018L16Rik	320492	0	0	0	0	0	0	0	0	0	0	1	1
A830019L24Rik	320072	0	0	0	0	0	0	0	0	0	0	1	1
A830029E22Rik	320566	0	0	0	0	0	0	0	0	0	0	1	1
A830052D11Rik	402767	0	0	0	0	0	0	0	0	0	0	1	1
A830082K12Rik	320174	0	0	0	0	0	0	0	0	0	0	1	1
A830082N09Rik	414093	0	0	0	0	0	0	0	0	0	0	1	1
A930001A20Rik	77127	0	0	0	0	0	0	0	0	0	0	1	1
A930001C03Rik	319314	2.41737	1.8834	1.19761	0	0	2.4652	1.10994	1.96302	2.11302	0.00227594	0.988774	0.999833
A930002C04Rik	319467	0	0	0	0	0	0	0	0	0	0	1	1
A930003A15Rik	68162	0	0	0	0	0	0	0	0	0	0	1	1
A930003O13Rik	330052	0	0	0	0	0	0	0	0	0	0	1	1
A930004D18Rik	77940	2.90938	2.45481	3.6602	3.96352	2.23259	3.48215	2.16192	1.96302	7.1858	-0.260271	0.262946	0.999833
A930005H10Rik	68161	0	0	3.1312	0	0	1.0912	0	1.96302	1.47386	-0.0526577	0.653866	0.999833
A930006I01Rik	319854	0	0	0	0	0	0	0	0	0	0	1	1
A930006K02Rik	100503120	0	0	0	0	0	0	0	0	0	0	1	1
A930007I19Rik	77779	0	0	0	2.82447	0	0	0	0	0.760441	-0.0812841	0.323818	0.999833
A930009A15Rik	77798	0	0	0	0	0	0	0	0	0	0	1	1
A930011G23Rik	319818	0	0	0	0	0	0	0	0	0	0	1	1
A930012L18Rik	626275	0	0	0	0	0	0	0	1.29242	0.181173	0.0172082	0.804588	0.999833
A930013F10Rik	68074	0	0	0	0	0	0	0	0	0	0	1	1
A930015D03Rik	77810	7.05993	7.19209	7.59803	7.15115	6.60279	6.80465	6.74913	6.69914	128.5	-0.483068	0.00299475	0.999833
A930016O22Rik	100503495	0	2.86302	0	1.14842	2.23259	2.4652	2.49402	2.76501	3.26811	0.194486	0.292144	0.999833
A930017M01Rik	239410	0	0	0	0	0	0	0	0	0	0	1	1
A930018P22Rik	68243	0	0	0	0	0	0	0	0	0	0	1	1
A930019D19Rik	77806	2.41737	1.8834	3.80075	3.84637	3.59685	2.73391	4.95966	3.95363	11.8393	0.323905	0.177948	0.999833
A930024E05Rik	109202	0	0	0	0	0	0	0	0	0	0	1	1
A930031H19Rik	77835	0	0	0	0	0	0	0	0	0	0	1	1
A930033H14Rik	320700	0	0	0	0	0	0	0	0	0	0	1	1
A930041C12Rik	78443	0	0	1.19761	1.14842	1.15915	0	0	0	0.467945	-0.017018	0.841017	0.999833
AA387883	100043450	0	0	0	0	0	0	0	0	0	0	1	1
AA388235	433100	0	0	0	0	0	0	0	0	0	0	1	1
AA413626	100359413	0	0	0	0	0	0	0	0	0	0	1	1
AA414768	245350	0	0	0	0	0	1.70532	0	0	0.282627	0.0314054	0.651602	0.999833
AA465934	613254	1.06038	0	0	0	0	0	0	0	0.135686	-0.0111864	0.872224	0.999833
AA467197	433470	1.66493	1.4818	2.28712	2.55258	2.23259	2.13472	3.35993	1.29242	3.8149	0.111939	0.584884	0.999833
AA536875	380934	0	0	0	0	0	0	0	0	0	0	1	1
AA543186	100272219	0	0	0	0	0	0	0	0	0	0	1	1
AA543401	100417434	0	0	0	0	0	0	0	0	0	0	1	1
AA545190	57866	0	0	0	0	0	0	0	0	0	0	1	1
AA619741	241051	0	0	0	0	0	0	0	0	0	0	1	1
AA792892	100554	0	0	0	0	0	0	0	0	0	0	1	1
AA986860	212439	1.06038	0	0	0	0	0	0	0	0.135686	-0.0111864	0.872224	0.999833
AB124611	382062	3.42886	2.86302	2.28712	2.55258	0	1.70532	2.99099	1.96302	4.6128	-0.230214	0.273712	0.999833
AF067061	236546	0	0	0	0	0	0	0	0	0	0	1	1
AF067063	380878	0	0	0	0	0	0	0	0	0	0	1	1
AF357355	100303646	0	0	0	0	0	0	0	0	0	0	1	1
AF357359	100303647	0	0	0	0	0	0	0	0	0	0	1	1
AF357399	100302567	0	0	0	0	0	0	0	0	0	0	1	1
AF357425	449562	0	0	0	0	0	0	0	0	0	0	1	1
AF357426	449561	0	0	0	0	0	0	0	0	0	0	1	1
AF366264	231201	0	0	0	0	0	0	0	0	0	0	1	1
AF529169	209743	0	0	0	0	0	0	0	1.29242	0.181173	0.0172082	0.804588	0.999833
AI115009	99542	0	0	0	0	0	0	0	0	0	0	1	1
AI182371	98870	0	0	0	1.14842	0	0	0	0	0.152088	-0.0111864	0.872224	0.999833
AI197445	105120	0	0	0	0	0	0	0	0	0	0	1	1
AI314180	230249	2.90938	3.44112	0	2.82447	0	1.0912	3.51416	1.29242	4.43287	-0.128615	0.488628	0.999833
AI314278	101521	0	0	0	0	0	0	0	0	0	0	1	1
AI413582	106672	2.41737	2.19721	1.84286	1.77964	2.84122	1.0912	1.72976	1.96302	3.1826	-0.0133368	0.946393	0.999833
AI427809	381524	0	0	0	0	0	0	0	0	0	0	1	1
AI429214	621080	0	1.4818	0	0	0	0	0	0	0.22412	-0.0253837	0.715142	0.999833
AI450353	103729	0	0	0	0	0	0	0	0	0	0	1	1
AI463170	100504549	0	0	1.19761	0	0	0	0	0	0.1617	-0.0111864	0.872224	0.999833
AI464131	329828	0	0	0	0	0	0	0	0	0	0	1	1
AI467606	101602	0	0	0	1.77964	0	2.4652	0	0	0.869431	0.0342098	0.717771	0.999833
AI504432	229694	0	0	0	0	0	0	0	1.29242	0.181173	0.0172082	0.804588	0.999833
AI506816	433855	0	0	0	0	0	0	0	0	0	0	1	1
AI507597	100165	4.28194	3.03066	4.35078	4.73068	4.28531	4.92568	4.52413	4.83483	21.0024	0.268332	0.280852	0.999833
AI593442	330941	0	0	0	0	0	0	0	0	0	0	1	1
AI597479	98404	0	0	1.84286	1.77964	0	0	0	2.76501	1.35227	0.0107921	0.925892	0.999833
AI606473	99686	0	0	0	0	0	0	0	0	0	0	1	1
AI646519	99041	0	0	0	0	0	0	0	0	0	0	1	1
AI661453	224833	0	0	0	0	0	0	0	0	0	0	1	1
AI662270	100043636	2.41737	1.4818	2.6263	1.77964	2.56876	2.96034	3.35993	0	4.34072	0.13995	0.496993	0.999833
AI837181	107242	0	2.45481	0	1.77964	0	0	1.72976	0	1.15407	-0.0807388	0.481792	0.999833
AI839979	100740	1.06038	0	0	1.14842	0	0	0	0	0.287774	-0.0253837	0.715142	0.999833
AI846148	68229	0	0	0	0	0	0	0	0	0	0	1	1
AI847159	100048701	0	0	0	0	0	0	0	0	0	0	1	1
AI854703	243373	0	0	0	0	0	0	0	0	0	0	1	1
AI987944	233168	0	0	0	0	0	0	0	0	0	0	1	1
AU015228	99169	0	0	0	0	0	0	0	0	0	0	1	1
AU015791	104932	0	0	0	0	0	0	0	0	0	0	1	1
AU015836	385493	0	0	0	0	0	0	0	0	0	0	1	1
AU016765	100043582	0	0	0	0	0	0	0	0	0	0	1	1
AU018091	245128	0	0	0	0	0	0	0	0	0	0	1	1
AU019823	270156	7.51855	7.60466	7.26346	7.44105	7.56748	7.37551	7.18781	7.32582	169.924	-0.0877278	0.545215	0.999833
AU019990	767814	0	0	0	0	0	0	0	0	0	0	1	1
AU021063	105968	3.91756	0	3.6602	1.77964	3.73688	2.96034	2.49402	4.59635	9.3908	0.193377	0.381834	0.999833
AU021092	239691	0	0	0	0	0	0	0	0	0	0	1	1
AU022252	230696	0	0	0	0	0	0	0	0	0	0	1	1
AU022751	102991	0	0	0	0	0	0	0	0	0	0	1	1
AU022754	105975	0	0	0	0	0	0	0	0	0	0	1	1
AU022793	105976	0	0	0	1.77964	0	0	0	0	0.304176	-0.0253837	0.715142	0.999833
AU023762	102688	0	0	0	0	0	0	0	0	0	0	1	1
AU040320	100317	6.13896	6.57184	6.70719	6.4291	6.34272	6.74507	6.11569	6.43486	86.5682	-0.0395636	0.832485	0.999833
AU040972	104522	0	0	0	1.14842	0	0	0	0	0.152088	-0.0111864	0.872224	0.999833
AU041133	216177	0	0	0	0	0	0	0	0	0	0	1	1
AV039307	100502700	7.71767	7.3824	7.70922	7.51008	7.49042	7.73833	7.38065	7.49764	187.704	-0.045499	0.749334	0.999833
AV051173	100502959	16.661	16.5902	16.5704	16.6345	16.7818	16.7844	16.1539	16.5017	99075.1	-0.0349389	0.745611	0.999833
AV064505	102722	0	0	0	0	0	0	0	0	0	0	1	1
AV320801	331531	0	0	0	0	0	0	0	0	0	0	1	1
AW011738	100382	1.06038	0	1.19761	0	0	0	0	0	0.297386	-0.0253837	0.715142	0.999833
AW046200	100502619	0	0	2.6263	0	0	1.0912	0	0	0.788114	-0.0617754	0.496803	0.999833
AW112010	107350	3.81002	4.84754	4.35078	3.57898	3.98176	4.56134	3.89728	4.20106	17.4842	-0.0336729	0.892805	0.999833
AW146154	101835	0	1.4818	0	0	0	0	0	0	0.22412	-0.0253837	0.715142	0.999833
AW209491	105351	0	0	0	0	0	0	0	0	0	0	1	1
AW495222	105364	0	0	0	0	0	0	0	0	0	0	1	1
AW549542	100993	0	0	0	0	0	0	0	0	0	0	1	1
AW549877	106064	0	0	0	0	0	1.70532	0	0	0.282627	0.0314054	0.651602	0.999833
AW551984	244810	0	0	0	0	0	0	0	0	0	0	1	1
AW554918	225289	0	0	0	0	0	0	0	0	0	0	1	1
AW822252	331578	0	0	0	0	0	0	0	0	0	0	1	1
AY074887	246735	10.0054	9.91664	9.7018	10.0624	10.0419	9.97769	9.78737	9.96106	978.915	0.0155998	0.872215	0.999833
AY358078	278676	0	0	0	0	0	0	0	0	0	0	1	1
AY512915	414067	0	0	0	0	0	0	0	0	0	0	1	1
AY512931	434310	0	0	0	0	0	0	0	0	0	0	1	1
AY702102	446211	0	0	0	0	0	0	0	0	0	0	1	1
AY702103	446210	0	0	0	0	0	0	0	0	0	0	1	1
AY761184	382000	0	0	0	0	0	0	0	0	0	0	1	1
AY761185	100503970	0	0	0	0	0	0	0	0	0	0	1	1
Aaas	223921	0	0	0	0	0	0	0	0	0	0	1	1
Aacs	78894	0	0	0	0	0	0	0	0	0	0	1	1
Aadac	67758	0	0	0	0	0	0	0	0	0	0	1	1
Aadacl2	639634	0	0	0	0	0	0	0	0	0	0	1	1
Aadacl3	230883	0	0	0	0	0	0	0	0	0	0	1	1
Aadacl4	381572	0	0	0	0	0	0	0	0	0	0	1	1
Aadat	23923	0	0	0	0	0	0	0	0	0	0	1	1
Aaed1	66129	0	1.4818	0	0	0	0	0	0	0.22412	-0.0253837	0.715142	0.999833
Aagab	66939	0	0	1.19761	0	0	2.4652	1.72976	0	1.01655	0.107186	0.333932	0.999833
Aak1	269774	0	1.8834	2.6263	0	1.79348	1.0912	0	1.96302	1.79495	-0.0269711	0.853504	0.999833
Aamdc	66273	0	0	0	0	0	0	0	0	0	0	1	1
Aamp	227290	2.41737	1.4818	1.84286	1.77964	1.15915	2.13472	1.72976	1.96302	2.62448	-0.0304971	0.87231	0.999833
Aanat	11298	2.68424	3.66155	2.90072	3.42407	3.86451	3.97238	3.35993	1.96302	9.21393	0.10782	0.656532	0.999833
Aar2	68295	0	1.4818	0	0	0	1.70532	1.10994	0	0.651543	0.0319625	0.733835	0.999833
Aard	239435	0	0	0	0	0	0	0	0	0	0	1	1
Aars	234734	0	3.7603	2.90072	1.77964	1.79348	2.96034	2.49402	2.41904	4.96042	-0.0541709	0.791957	0.999833
Aars2	224805	0	0	1.84286	0	0	0	0	0	0.3234	-0.0253837	0.715142	0.999833
Aarsd1	69684	0	0	0	0	0	0	0	0	0	0	1	1
Aasdh	231326	0	0	0	0	0	0	0	0	0	0	1	1
Aasdhppt	67618	0	0	0	0	0	0	0	0	0	0	1	1
Aass	30956	0	0	0	0	0	0	0	0	0	0	1	1
Aatf	56321	1.66493	0	0	0	0	0	0	0	0.271372	-0.0253837	0.715142	0.999833
Aatk	11302	0	0	0	0	0	0	0	0	0	0	1	1
Abat	268860	0	0	0	1.14842	0	0	0	0	0.152088	-0.0111864	0.872224	0.999833
Abca1	11303	1.66493	3.7603	1.84286	4.43856	2.56876	2.96034	0	0	6.21362	-0.317011	0.114729	0.999833
Abca12	74591	0	0	0	0	0	0	0	0	0	0	1	1
Abca13	268379	0	0	0	0	0	0	0	0	0	0	1	1
Abca14	67928	0	0	0	0	0	0	0	0	0	0	1	1
Abca15	320631	0	0	0	0	0	0	0	0	0	0	1	1
Abca16	233810	0	0	0	0	0	0	0	0	0	0	1	1
Abca17	381072	0	0	1.84286	3.57898	0	1.70532	1.72976	1.29242	2.44559	-0.112549	0.461722	0.999833
Abca2	11305	1.66493	0	0	0	0	0	0	0	0.271372	-0.0253837	0.715142	0.999833
Abca3	27410	4.28194	4.49285	3.92881	3.57898	3.59685	3.32827	2.7638	4.20106	13.5596	-0.292158	0.242584	0.999833
Abca4	11304	0	0	0	0	0	0	0	0	0	0	1	1
Abca5	217265	0	0	0	0	0	0	0	0	0	0	1	1
Abca6	76184	0	0	0	0	0	0	0	0	0	0	1	1
Abca7	27403	1.66493	0	0	1.77964	1.79348	0	2.99099	0	1.75264	0.0832568	0.5423	0.999833
Abca8a	217258	0	0	0	0	0	0	0	0	0	0	1	1
Abca8b	27404	1.66493	0	0	0	1.15915	1.0912	0	0	0.566842	0.00440318	0.960815	0.999833
Abca9	217262	0	0	0	0	0	0	0	0	0	0	1	1
Abcb10	56199	3.10407	2.19721	5.05918	3.84637	3.73688	4.81415	3.18723	2.41904	13.6037	-0.0330949	0.889481	0.999833
Abcb11	27413	0	0	0	0	0	0	0	0	0	0	1	1
Abcb1a	18671	0	0	1.84286	0	0	1.0912	0	0	0.464714	-0.0140453	0.855747	0.999833
Abcb1b	18669	2.08966	1.8834	1.84286	0	1.15915	1.70532	1.10994	1.96302	2.01057	-0.0268376	0.873831	0.999833
Abcb4	18670	0	0	1.19761	1.14842	1.79348	0	0	1.29242	0.803275	0.0317129	0.767047	0.999833
Abcb5	77706	0	0	0	0	0	0	0	0	0	0	1	1
Abcb6	74104	0	2.19721	0	0	0	0	0	0	0.44824	-0.0472123	0.497948	0.999833
Abcb7	11306	0	0	0	0	1.79348	2.4652	0	0	0.873568	0.119219	0.222047	0.999833
Abcb8	74610	0	1.4818	0	2.21727	0	0	1.10994	0	0.825181	-0.0820967	0.423803	0.999833
Abcb9	56325	0	1.4818	0	0	0	0	0	0	0.22412	-0.0253837	0.715142	0.999833
Abcc1	17250	3.56741	2.45481	0	3.05315	0	3.48215	2.7638	1.96302	5.18784	-0.0502603	0.80058	0.999833
Abcc10	224814	0	0	0	0	0	0	0	0	0	0	1	1
Abcc12	244562	0	0	0	0	0	0	0	0	0	0	1	1
Abcc2	12780	0	0	0	0	0	0	0	0	0	0	1	1
Abcc3	76408	3.42886	0	1.19761	3.71886	0	0	0	1.96302	3.2661	-0.281594	0.0817592	0.999833
Abcc4	239273	1.06038	0.923325	0	0	0	0	2.99099	2.41904	1.66004	0.1652	0.223173	0.999833
Abcc5	27416	2.90938	3.18084	4.60198	3.57898	2.23259	2.73391	3.18723	3.27744	9.3717	-0.323606	0.180934	0.999833
Abcc6	27421	0	0	0	0	0	0	0	0	0	0	1	1
Abcc8	20927	0	0	0	0	0	0	0	0	0	0	1	1
Abcc9	20928	0	0	0	0	0	0	0	0	0	0	1	1
Abcd1	11666	3.56741	3.44112	4.15517	2.55258	3.26795	2.13472	4.28791	3.95363	10.9315	0.0331752	0.891743	0.999833
Abcd2	26874	0	0	1.84286	1.77964	0	0	0	0	0.627577	-0.0832793	0.330171	0.999833
Abcd3	19299	1.66493	1.4818	0	0	1.79348	1.70532	0	1.29242	1.26761	0.045856	0.7336	0.999833
Abcd4	19300	0	0	0	0	0	1.70532	0	0	0.282627	0.0314054	0.651602	0.999833
Abce1	24015	0	1.4818	0	0	0	0	0	0	0.22412	-0.0253837	0.715142	0.999833
Abcf1	224742	3.69381	1.8834	2.6263	2.55258	2.23259	1.70532	2.49402	1.96302	4.77051	-0.213153	0.326912	0.999833
Abcf2	27407	1.66493	1.4818	2.28712	0	0	2.96034	2.16192	0	2.26286	0.0470104	0.764794	0.999833
Abcf3	27406	0	0.923325	0	0	0	0	0	1.96302	0.474407	0.0216824	0.780346	0.999833
Abcg1	11307	1.66493	2.19721	1.84286	3.71886	0	2.73391	0	1.29242	3.45164	-0.218423	0.228291	0.999833
Abcg2	26357	0	0	0	0	0	0	0	1.29242	0.181173	0.0172082	0.804588	0.999833
Abcg3	27405	0	0	0	0	0	0	0	0	0	0	1	1
Abcg4	192663	0	0	0	0	0	0	0	0	0	0	1	1
Abcg5	27409	0	0	0	0	0	0	0	0	0	0	1	1
Abcg8	67470	0	0	0	0	0	0	1.10994	0	0.144796	0.0172082	0.804588	0.999833
Abhd1	57742	8.31763	8.40121	8.26483	8.2535	8.04266	8.10703	7.83314	8.14787	289.119	-0.260906	0.0280495	0.999833
Abhd10	213012	0	0	0	0	0	0	0	0	0	0	1	1
Abhd11	68758	1.66493	0	0	0	1.15915	0	2.49402	0	1.00471	0.0664384	0.539344	0.999833
Abhd11os	69812	3.56741	4.49285	3.32987	3.96352	3.73688	4.16653	4.37102	3.04386	14.0319	0.00124935	0.996014	0.999833
Abhd12	76192	2.90938	2.19721	2.6263	3.42407	3.07031	3.74799	2.16192	4.08264	8.03255	0.220262	0.353387	0.999833
Abhd12b	100504285	0	0	0	0	0	0	0	0	0	0	1	1
Abhd13	68904	0	0.923325	0	0	0	0	1.72976	0	0.401652	0.0196093	0.791072	0.999833
Abhd14a	68644	0	0	0	0	0	0	0	0	0	0	1	1
Abhd14b	76491	1.66493	0	0	0	0	0	0	1.96302	0.633719	0.00476178	0.955154	0.999833
Abhd15	67477	0	0	0	2.21727	0	0	0	1.96302	0.818611	-0.0126198	0.891116	0.999833
Abhd16a	193742	0	2.6733	0	1.77964	0	0	1.72976	0	1.26613	-0.0936498	0.42757	0.999833
Abhd16b	241850	1.06038	1.8834	0	1.14842	0	0	0	0	0.623954	-0.102669	0.273245	0.999833
Abhd17a	216169	0	0.923325	0	0	0	0	1.72976	0	0.401652	0.0196093	0.791072	0.999833
Abhd17b	226016	0	1.4818	0	0	1.15915	0	1.10994	0	0.523073	0.00950211	0.913505	0.999833
Abhd17c	70178	0	0	0	1.14842	0	0	1.72976	0	0.44168	0.0207831	0.78573	0.999833
Abhd18	NA	0	0	0	0	0	0	0	0	0	0	1	1
Abhd2	54608	0	0	0	0	0	0	0	0	0	0	1	1
Abhd3	106861	0	0	0	0	0	0	0	0	0	0	1	1
Abhd4	105501	0	0	1.84286	0	0	0	2.49402	0	0.902584	0.0335291	0.725861	0.999833
Abhd5	67469	0	0	0	0	0	0	0	1.96302	0.362347	0.0314054	0.651602	0.999833
Abhd6	66082	0	1.4818	1.84286	0	0	0	0	0	0.547521	-0.0705804	0.390402	0.999833
Abhd8	64296	0	0	0	0	0	0	0	0	0	0	1	1
Abi1	11308	5.28511	4.70606	4.43946	5.44575	5.5432	4.92568	4.28791	5.1613	31.8398	0.0120437	0.960134	0.999833
Abi2	329165	5.47312	5.05629	4.81586	5.18128	5.5432	4.92568	4.37102	5.56622	34.9049	0.0121845	0.958808	0.999833
Abi3	66610	9.82729	9.50966	9.66549	9.6663	9.33537	9.77667	9.75099	9.74901	812.416	-0.00641517	0.953305	0.999833
Abi3bp	320712	0	1.8834	3.32987	2.55258	0	1.0912	1.72976	2.76501	3.23203	-0.122308	0.490771	0.999833
Abl1	11350	0	2.6733	1.84286	0	0	0	2.16192	0	1.43015	-0.0710816	0.5571	0.999833
Abl2	11352	3.27559	2.45481	3.50447	1.14842	2.56876	3.62118	2.7638	3.04386	6.75109	0.0779367	0.735132	0.999833
Ablim1	226251	0	0	0	0	0	0	0	0	0	0	1	1
Ablim2	231148	0	0	0	0	0	0	0	0	0	0	1	1
Ablim3	319713	0	0	0	0	0	0	0	0	0	0	1	1
Abo	80908	0	0	0	0	0	0	0	0	0	0	1	1
Abr	109934	3.42886	4.17258	3.1312	3.71886	4.28531	3.74799	5.20592	3.04386	15.1027	0.295806	0.234817	0.999833
Abra	223513	0	0	0	0	0	0	0	0	0	0	1	1
Abracl	73112	0	0	0	0	0	0	1.10994	0	0.144796	0.0172082	0.804588	0.999833
Abraxas1	NA	3.27559	3.93957	2.6263	4.17264	4.0902	3.156	4.10577	3.27744	11.7619	0.0456909	0.853822	0.999833
Abraxas2	NA	3.42886	3.44112	1.19761	4.43856	4.0902	2.96034	4.28791	1.96302	10.732	0.0317582	0.892507	0.999833
Abt1	30946	0	0	0	0	0	0	0	0	0	0	1	1
Abtb1	80283	0	0	2.6263	0	0	0	0	0	0.646801	-0.0693211	0.371962	0.999833
Abtb2	99382	1.66493	2.19721	0	1.77964	1.79348	1.70532	1.72976	1.96302	2.26667	0.0349736	0.844071	0.999833
Acaa1a	113868	1.06038	1.8834	1.84286	2.21727	1.15915	2.13472	2.49402	1.96302	2.77116	0.0520199	0.785776	0.999833
Acaa1b	235674	0	0	0	0	0	0	0	0	0	0	1	1
Acaa2	52538	0	0	0	0	0	0	0	0	0	0	1	1
Acaca	107476	0	1.4818	0	0	0	0	0	0	0.22412	-0.0253837	0.715142	0.999833
Acacb	100705	0	0	0	0	0	0	0	0	0	0	1	1
Acad10	71985	1.66493	2.19721	1.19761	2.55258	1.15915	2.4652	2.7638	1.96302	3.2954	0.055348	0.781017	0.999833
Acad11	102632	0	0	0	1.77964	0	0	0	0	0.304176	-0.0253837	0.715142	0.999833
Acad12	338350	0	0	0	0	0	0	0	0	0	0	1	1
Acad8	66948	0	0.923325	0	0	0	0	0	0	0.11206	-0.0111864	0.872224	0.999833
Acad9	229211	2.41737	0	0	0	0	0	0	0	0.542744	-0.0581865	0.428218	0.999833
Acadl	11363	2.68424	1.4818	2.28712	0	0	1.70532	1.10994	0	1.81507	-0.15285	0.310864	0.999833
Acadm	11364	0	0	0	0	0	0	0	0	0	0	1	1
Acads	11409	0	0	0	0	0	0	0	0	0	0	1	1
Acadsb	66885	1.66493	1.4818	0	0	1.79348	1.70532	1.72976	2.76501	2.10072	0.193943	0.247118	0.999833
Acadvl	11370	4.11122	3.44112	4.15517	3.2505	3.26795	3.32827	3.35993	3.47842	11.0709	-0.209973	0.399285	0.999833
Acan	11595	0	0	0	0	0	0	0	0	0	0	1	1
Acap1	216859	1.66493	0	0	0	0	0	0	0	0.271372	-0.0253837	0.715142	0.999833
Acap2	78618	3.56741	2.86302	2.6263	3.84637	3.98176	3.32827	4.52413	3.04386	11.0984	0.24128	0.327639	0.999833
Acap3	140500	1.66493	2.45481	1.84286	3.05315	0	2.73391	3.18723	1.96302	4.15009	0.00544732	0.978495	0.999833
Acat1	110446	0	0	1.19761	1.77964	1.15915	0	0	0	0.620033	-0.0467261	0.611163	0.999833
Acat2	110460	1.06038	0	1.19761	1.14842	0	0	1.10994	0	0.59427	-0.0517651	0.59575	0.999833
Acat3	224530	10.7738	10.8466	10.8509	10.7706	10.7861	10.6717	10.3844	10.9242	1731.87	-0.102821	0.303443	0.999833
Acbd3	170760	2.41737	4.24257	2.28712	3.84637	4.37379	4.75498	3.89728	5.32673	17.288	0.578297	0.0203954	0.999833
Acbd4	67131	0	0	0	0	1.79348	0	0	1.96302	0.67066	0.0920046	0.293279	0.999833
Acbd5	74159	1.06038	1.8834	0	0	1.15915	1.70532	2.99099	1.29242	1.9586	0.169219	0.286441	0.999833
Acbd6	72482	2.41737	0	0	0	0	0	0	0	0.542744	-0.0581865	0.428218	0.999833
Acbd7	78245	0	0	0	0	0	0	0	0	0	0	1	1
Accs	329470	0	0	0	0	0	0	0	0	0	0	1	1
Accsl	381411	0	0	0	0	0	0	0	0	0	0	1	1
Acd	497652	4.81441	4.65564	4.52301	4.79533	4.19105	5.12579	2.99099	2.41904	20.3225	-0.31729	0.20469	0.999833
Ace	11421	0	0	0	0	0	0	0	0	0	0	1	1
Ace2	70008	0	0	0	0	0	0	0	0	0	0	1	1
Ace3	217246	0	0	0	0	0	0	0	0	0	0	1	1
Acer1	171168	1.06038	0	0	0	0	1.0912	0	0	0.277	0.00301088	0.965471	0.999833
Acer2	230379	0	0	0	0	0	0	0	0	0	0	1	1
Acer3	66190	0	1.4818	0	1.77964	0	0	2.49402	0	1.10748	0.00750208	0.946308	0.999833
Ache	11423	0	0	0	0	0	0	0	0	0	0	1	1
Acin1	56215	7.86601	7.46524	7.82896	7.51008	7.53907	8.06501	7.88355	7.7222	214.096	0.128358	0.384624	0.999833
Ackr1	13349	0	0	0	0	0	0	0	0	0	0	1	1
Ackr2	59289	1.06038	0	0	0	0	0	0	0	0.135686	-0.0111864	0.872224	0.999833
Ackr3	12778	0	0	0	0	0	0	0	0	0	0	1	1
Ackr4	252837	5.63943	5.95328	5.82336	5.63425	6.44837	5.9553	5.63376	6.30865	61.0493	0.27421	0.181973	0.999833
Acly	104112	2.90938	0	2.6263	2.82447	1.79348	1.70532	0	0	2.8123	-0.22335	0.188533	0.999833
Acmsd	266645	1.06038	0	0	0	2.56876	0	1.10994	0	0.897108	0.0942813	0.367398	0.999833
Acnat1	230161	0	0	0	0	0	0	0	0	0	0	1	1
Acnat2	209186	0	0	0	0	0	0	0	0	0	0	1	1
Aco1	11428	1.06038	0.923325	0	1.77964	0	3.156	1.10994	0	1.68591	0.0888699	0.525925	0.999833
Aco2	11429	2.68424	3.55554	4.04642	1.77964	3.73688	3.156	3.65348	1.96302	8.6088	0.0131604	0.955562	0.999833
Acod1	NA	7.03627	7.00338	6.8596	7.08804	6.50823	7.18691	6.99166	7.23158	127.253	0.0039969	0.981005	0.999833
Acot1	26897	0	0	0	0	0	0	0	0	0	0	1	1
Acot10	64833	0	0	0	0	0	0	0	0	0	0	1	1
Acot11	329910	0	0	0	0	1.15915	1.70532	1.72976	0	0.726376	0.123936	0.212364	0.999833
Acot12	74156	0	0	0	0	0	0	0	0	0	0	1	1
Acot13	66834	0	0	1.19761	0	0	0	0	1.29242	0.342874	0.0031131	0.964878	0.999833
Acot2	171210	0	0	0	0	0	0	0	0	0	0	1	1
Acot3	171281	0	0	0	0	0	0	0	0	0	0	1	1
Acot4	171282	0	0	0	0	0	0	0	0	0	0	1	1
Acot5	217698	0	0	0	0	0	0	0	0	0	0	1	1
Acot6	217700	0	0	0	0	0	0	0	0	0	0	1	1
Acot7	70025	0	1.4818	1.84286	1.14842	0	1.70532	0	0	0.982236	-0.0684953	0.55784	0.999833
Acot8	170789	4.69856	5.20395	5.05918	4.26683	3.73688	4.56134	4.72705	4.50721	24.198	-0.269332	0.270654	0.999833
Acot9	56360	0	1.4818	0	0	0	0	0	0	0.22412	-0.0253837	0.715142	0.999833
Acox1	11430	7.67233	7.67597	7.44578	7.66514	7.82455	7.90411	8.025	7.61961	212.646	0.216507	0.107574	0.999833
Acox2	93732	0	0	0	0	0	0	1.10994	0	0.144796	0.0172082	0.804588	0.999833
Acox3	80911	1.66493	0.923325	0	0	1.79348	0	0	1.96302	1.05409	0.0429517	0.716506	0.999833
Acoxl	74121	0	0	1.19761	1.14842	0	1.0912	0	0	0.455102	-0.0167255	0.842408	0.999833
Acp1	11431	0	1.4818	0	0	0	1.70532	0	0	0.506747	0.00798533	0.919932	0.999833
Acp2	11432	5.92367	6.05405	5.68511	5.56178	6.02523	5.75846	5.49243	6.141	56.5852	0.0341998	0.868422	0.999833
Acp4	NA	0	0	0	0	0	0	0	0	0	0	1	1
Acp5	11433	0	0	0	0	0	0	0	0	0	0	1	1
Acp6	66659	0	0	0	0	0	0	0	0	0	0	1	1
Acp7	NA	0	0	0	0	0	0	0	0	0	0	1	1
Acpp	56318	0	0	1.84286	0	0	0	0	0	0.3234	-0.0253837	0.715142	0.999833
Acr	11434	0	0	0	0	0	0	0	0	0	0	1	1
Acrbp	54137	0	0	0	0	0	0	0	0	0	0	1	1
Acrv1	11451	0	0	0	0	0	0	0	0	0	0	1	1
Acsbg1	94180	0	0	0	0	0	0	0	0	0	0	1	1
Acsbg2	328845	0	0	0	0	0	0	0	0	0	0	1	1
Acsf2	264895	0	0	0	0	0	0	0	0	0	0	1	1
Acsf3	257633	0	0	0	0	0	0	0	0	0	0	1	1
Acsl1	14081	4.9724	3.66155	4.67686	4.26683	4.81412	4.41611	4.59499	4.20106	21.6147	0.0387007	0.875586	0.999833
Acsl3	74205	0	0	0	0	0	0	0	0	0	0	1	1
Acsl4	50790	0	1.4818	1.84286	1.77964	3.07031	3.32827	1.72976	1.96302	3.55908	0.305111	0.12197	0.999833
Acsl5	433256	2.68424	3.85272	3.92881	3.71886	3.73688	2.96034	3.18723	1.96302	9.42428	-0.218733	0.369102	0.999833
Acsl6	216739	0	0	0	0	0	0	0	0	0	0	1	1
Acsm1	117147	0	0	0	0	0	0	0	0	0	0	1	1
Acsm2	233799	0	0	0	0	0	0	0	0	0	0	1	1
Acsm3	20216	6.84519	6.664	7.05471	6.83483	7.02781	7.12982	6.2535	6.38569	110.742	-0.0833937	0.656445	0.999833
Acsm4	233801	0	0	0	0	0	0	0	0	0	0	1	1
Acsm5	272428	0	0	0	0	0	0	0	0	0	0	1	1
Acss1	68738	0	0	1.84286	0	0	1.0912	0	0	0.464714	-0.0140453	0.855747	0.999833
Acss2	60525	0	0	0	0	0	0	1.72976	1.96302	0.651939	0.0892695	0.303563	0.999833
Acss2os	74945	8.00051	7.54359	7.77033	7.47104	8.08914	7.81276	7.60324	7.82721	218.64	0.119727	0.418464	0.999833
Acss3	380660	0	0	0	0	0	0	0	0	0	0	1	1
Acta1	11459	0	0	0	0	0	0	0	0	0	0	1	1
Acta2	11475	0	0	0	0	0	0	0	0	0	0	1	1
Actb	11461	6.687	6.90968	6.3203	6.56508	7.02781	6.98284	6.65277	6.8151	107.508	0.203057	0.239248	0.999833
Actbl2	238880	0	0	0	0	0	0	0	0	0	0	1	1
Actc1	11464	0	0	0	0	0	0	0	0	0	0	1	1
Actg1	11465	2.68424	3.03066	3.50447	4.26683	2.56876	3.86454	4.10577	3.04386	10.3952	0.0208252	0.931957	0.999833
Actg2	11468	0	0	0	0	0	0	0	1.29242	0.181173	0.0172082	0.804588	0.999833
Actl10	70362	1.06038	0	0	0	0	0	0	0	0.135686	-0.0111864	0.872224	0.999833
Actl11	67722	0	0	0	0	0	0	0	0	0	0	1	1
Actl6a	56456	5.75993	5.62673	4.94265	5.89244	5.58086	6.26198	6.2535	5.88204	55.7038	0.325426	0.130417	0.999833
Actl6b	83766	0	0	0	0	0	0	0	0	0	0	1	1
Actl7a	11470	0	0	0	0	0	0	0	0	0	0	1	1
Actl7b	11471	0	0	0	0	0	0	0	0	0	0	1	1
Actl9	69481	0	0	0	0	0	0	0	0	0	0	1	1
Actn1	109711	0	0	0	0	0	0	0	0	0	0	1	1
Actn2	11472	0	0	0	0	0	0	0	0	0	0	1	1
Actn3	11474	0	0	0	0	0	0	0	0	0	0	1	1
Actn4	60595	0	2.45481	3.80075	1.14842	2.56876	2.96034	0	0	3.7939	-0.0828732	0.624733	0.999833
Actr10	56444	1.66493	1.8834	0	1.14842	1.15915	1.0912	0	2.41904	1.59863	0.00585215	0.968635	0.999833
Actr1a	54130	1.66493	1.4818	1.84286	1.77964	1.79348	1.70532	1.72976	1.96302	2.36595	0.0249875	0.893167	0.999833
Actr1b	226977	2.41737	0	0	0	1.79348	0	0	0	0.851057	-0.0291833	0.755787	0.999833
Actr2	66713	4.19911	3.03066	3.1312	3.42407	3.07031	2.4652	1.72976	2.76501	7.75884	-0.365523	0.125106	0.999833
Actr3	74117	4.19911	4.30933	1.84286	4.73068	3.98176	4.56134	3.35993	4.08264	15.8689	-0.0211072	0.932377	0.999833
Actr3b	242894	0	0	0	0	0	0	0	0	0	0	1	1
Actr5	109275	0	0.923325	0	0	0	0	0	0	0.11206	-0.0111864	0.872224	0.999833
Actr6	67019	0	0	0	0	0	0	0	0	0	0	1	1
Actr8	56249	0	0.923325	1.19761	1.77964	1.15915	0	0	2.76501	1.45679	0.0438786	0.744149	0.999833
Actrt1	73360	0	0	0	0	0	0	0	0	0	0	1	1
Actrt2	73353	0	0	0	0	0	0	0	0	0	0	1	1
Actrt3	76652	0	0	0	0	0	0	0	0	0	0	1	1
Acvr1	11477	1.06038	0	0	0	0	0	0	0	0.135686	-0.0111864	0.872224	0.999833
Acvr1b	11479	2.08966	0.923325	3.1312	1.77964	0	0	1.72976	2.41904	2.62661	-0.143393	0.400667	0.999833
Acvr1c	269275	0	0	0	0	0	0	0	0	0	0	1	1
Acvr2a	11480	6.13896	6.83234	6.68922	6.85013	6.91439	6.66697	6.51338	6.48241	99.7498	0.00100253	0.995626	0.999833
Acvr2b	11481	0	0	0	1.77964	0	0	0	0	0.304176	-0.0253837	0.715142	0.999833
Acvrl1	11482	4.11122	2.86302	4.94265	3.2505	4.19105	4.07272	2.99099	2.41904	13.1523	-0.166026	0.49693	0.999833
Acy1	109652	0	0	0	0	0	0	0	0	0	0	1	1
Acy3	71670	0	0	0	0	0	0	0	0	0	0	1	1
Acyp1	66204	0	0	0	0	0	0	0	0	0	0	1	1
Acyp2	75572	2.41737	0.923325	1.19761	0	0	1.70532	1.10994	0	1.24393	-0.0652968	0.619749	0.999833
Ada	11486	2.41737	0	0	1.77964	0	0	0	0	0.84692	-0.112035	0.242709	0.999833
Adad1	21744	0	0	0	0	0	0	0	0	0	0	1	1
Adad2	75773	0	0	0	0	0	0	0	0	0	0	1	1
Adal	75894	2.08966	3.18084	1.84286	0	3.59685	3.32827	4.4496	2.76501	7.58794	0.476806	0.0362934	0.999833
Adam10	11487	2.08966	3.31684	2.28712	0	0	1.70532	2.49402	3.27744	3.96161	-0.0164659	0.930061	0.999833
Adam11	11488	0	0	0	0	0	0	0	0	0	0	1	1
Adam12	11489	0	0	0	0	0	0	0	0	0	0	1	1
Adam15	11490	0	2.19721	1.19761	0	1.79348	2.4652	2.49402	2.76501	2.78739	0.25342	0.161418	0.999833
Adam17	11491	6.42069	6.57184	6.29675	6.32348	6.4686	6.71434	6.39921	6.19907	85.3675	0.0429677	0.810931	0.999833
Adam18	13524	0	0	0	0	0	0	0	0	0	0	1	1
Adam19	11492	0	0	0	1.77964	0	0	0	0	0.304176	-0.0253837	0.715142	0.999833
Adam1a	280668	0	2.19721	0	0	0	0	0	0	0.44824	-0.0472123	0.497948	0.999833
Adam1b	280667	0	0	0	0	0	0	0	1.29242	0.181173	0.0172082	0.804588	0.999833
Adam2	11495	0	0	0	0	0	0	0	0	0	0	1	1
Adam20	384806	0	0	0	0	0	0	0	0	0	0	1	1
Adam21	56622	0	0	0	0	0	0	0	0	0	0	1	1
Adam22	11496	4.75765	5.48953	5.1141	5.27493	4.61069	4.56134	5.41621	4.75963	31.8954	-0.209253	0.375067	0.999833
Adam23	23792	0	0	0	0	0	0	0	0	0	0	1	1
Adam24	13526	0	0	0	0	0	0	0	0	0	0	1	1
Adam25	23793	0	0	0	0	0	0	0	0	0	0	1	1
Adam26a	13525	0	0	0	0	0	0	0	0	0	0	1	1
Adam26b	382007	0	0	0	0	0	0	0	0	0	0	1	1
Adam28	13522	0	0	0	0	0	0	0	0	0	0	1	1
Adam29	244486	0	0	0	0	0	0	0	0	0	0	1	1
Adam3	11497	0	0	0	0	0	0	0	0	0	0	1	1
Adam30	71078	0	0	0	0	0	0	0	0	0	0	1	1
Adam32	353188	0	0	0	0	0	0	0	0	0	0	1	1
Adam33	110751	0	0.923325	0	1.14842	0	0	0	0	0.264148	-0.0253837	0.715142	0.999833
Adam34	252866	0	0	0	0	0	0	0	0	0	0	1	1
Adam39	546055	1.06038	0	0	0	0	0	0	0	0.135686	-0.0111864	0.872224	0.999833
Adam4	11498	0	0	0	0	0	0	0	0	0	0	1	1
Adam5	11499	0	0	0	0	0	0	0	0	0	0	1	1
Adam6a	238406	0	0	0	0	0	0	0	0	0	0	1	1
Adam6b	238405	0	0	0	0	0	0	0	0	0	0	1	1
Adam7	11500	0	0	0	0	0	0	0	0	0	0	1	1
Adam8	11501	4.69856	4.24257	5.00209	4.73068	4.0902	5.0783	5.15991	4.6803	25.9626	0.0860956	0.722565	0.999833
Adam9	11502	2.41737	3.03066	2.28712	3.96352	2.56876	4.33761	3.65348	2.76501	8.94099	0.166481	0.483363	0.999833
Adamdec1	58860	0	0	0	0	0	0	0	0	0	0	1	1
Adamts1	11504	0	0	0	0	0	0	0	0	0	0	1	1
Adamts10	224697	1.66493	2.86302	2.6263	0	1.79348	0	2.99099	1.29242	3.06086	-0.0477773	0.785911	0.999833
Adamts12	239337	0	0	0	0	0	0	0	0	0	0	1	1
Adamts13	279028	1.06038	3.03066	0	2.21727	2.84122	3.62118	1.10994	2.41904	4.36067	0.173214	0.380243	0.999833
Adamts14	237360	0	0	0	0	0	0	0	0	0	0	1	1
Adamts15	235130	0	0	0	0	0	0	0	0	0	0	1	1
Adamts16	271127	0	0	0	0	0	0	0	0	0	0	1	1
Adamts17	233332	0	0	0	0	0	0	0	0	0	0	1	1
Adamts18	208936	0	0	0	0	0	0	0	0	0	0	1	1
Adamts19	240322	0	0	0	0	0	0	0	0	0	0	1	1
Adamts2	216725	0	0	0	0	0	0	0	0	0	0	1	1
[truncated: 22,553 more rows]
